# Supplementary material for: Bcl6 expression is associated with a distinct immune landscape and spatial transcriptome in COVID-19
Source: JCI Insight. 2025 Sep 9;10(20):e189134. doi: 10.1172/jci.insight.189134 (PMC12581676; doi:10.1172/jci.insight.189134)
Supplement: Supporting data values [file jciinsight-10-189134-s166.xlsx]

## Sheet: Figure 1.B
Cell X Position	Cell Y Position	DAPI	BCL6	CD20	CD57	PD1	CD4	KI67
10743.8	47350	2.097	109.55	282.295	122.951	94.492	95.269	338.089
10743.8	47352.9	10.777	216.931	1216.19	564.463	398.67	1035.31	1369.19
10890.2	47350.9	65.227	66.084	333.664	135.433	118.563	151.064	430.325
10896.7	47356.4	291.752	102.082	1305.62	444.141	377.244	519.012	1112.38
10980.6	47350.5	1512.4	0	88.053	335.018	17.447	84.831	48.8
11013.8	47350	187.994	107.217	268.311	112.604	87.759	81.62	347.705
11037.7	47351.9	471.708	231.922	793.116	367.341	316.028	370.489	979.415
11074.4	47353.9	182.995	16.939	515.546	193.095	151.256	206.84	623.066
11025.7	47358.9	1493.09	277.843	1420.33	603.696	489.099	796.456	1623.93
11018.3	47358.4	392.652	35.079	293.946	128.05	104.788	203.68	348.796
10740.8	47359.4	552.718	106.559	412.917	215.384	144.079	296.824	913.181
10743.8	47362.9	2178.76	154.168	557.449	448.046	216.34	910.094	1822.79
10784.5	47361.4	2714.39	8.023	109.019	189.288	51.359	168.245	115.825
10805.9	47359.9	5876.41	3.586	147.429	276.693	93.952	685.631	152.223
11006.4	47360.4	978.193	0	77.702	40.2	27.513	56.336	33.277
10800.9	47362.9	4006.39	27.301	126.342	345.238	46.743	282.046	135.518
10982.6	47361.9	57.013	31.596	323.937	120.665	102.571	127.625	353.02
10776.6	47365.8	5995.96	7.106	172.979	200.675	87.444	264.678	98.044
10967.2	47364.3	3952.76	0	4391.21	606.894	116.568	409.715	751.257
11008.4	47363.4	3494.59	18.75	193.688	180.57	50.117	251.054	155.723
11038.7	47364.8	2008.33	0.284	272.753	333.596	68.925	224.245	241.295
10737.9	47365.3	1116.6	179.904	691.156	413.534	253.22	559.936	1556.61
10820.2	47364.8	532.236	20.529	203.77	258.594	152.159	223.693	233.3
10977.6	47370.8	386.715	127.211	1656.26	447.405	373.03	485.305	1275.81
10819.3	47367.8	2292.18	53.245	191.046	938.803	234.332	206.156	310.775
11007.4	47368.8	10859.7	16.506	459.56	555.071	132.139	700.499	512.437
10950.3	47369.3	5151.05	0	2298.3	1029.82	73.825	341.839	150.066
10737.4	47372.8	10.872	741.28	1784.92	808.842	606.085	887.704	2173.03
10762.7	47370.3	150.856	131.088	29.643	15.816	12.788	31.355	33.027
10996.5	47372.3	860.247	5.313	168.365	77.06	67.149	131.466	168.916
10783	47372.3	435.397	96.181	31.331	17.121	3.875	15.512	8.262
11106.7	47372.3	967.958	0	96.819	1174.12	370.319	149.922	71.064
10763.2	47373.3	168.241	75.187	47.349	19.771	17.71	28.776	40.621
10815.8	47374.8	4239.43	44.738	124.487	657.795	68.765	179.733	113.193
11001.4	47373.3	6044.55	0.753	146.722	87.585	60.07	287.174	113.757
10953.3	47375.3	203.232	13.331	1069.05	175.802	144.305	175.589	385.69
10997	47376.8	463.46	72.498	518.281	234.958	213.163	286.309	558.111
10730.9	47374.8	1.216	32.226	124.021	61.051	45.832	46.782	167.017
10792.9	47375.8	280.437	66.135	24.914	12.588	3.477	7.945	4.662
10867.4	47380.7	107.944	256.761	1233.64	664.951	495.875	696.389	1539.94
10787	47379.7	1111.22	273.805	94.942	46.816	9.276	25.327	15.692
10729.9	47377.8	9.21	193.8	559.744	237.732	190.856	198.707	674.143
10900.7	47378.7	141.349	27.769	1226.3	206.387	167.95	295.832	695.459
10982.6	47378.2	127.779	95.598	351.651	170.551	140.42	152.137	426.259
10735.9	47378.7	2.339	170.52	449.718	192.797	141.332	143.76	499.385
10959.7	47378.7	5355.41	3.799	2795.4	693.472	105.892	263.438	242.547
10987.5	47378.2	152.562	72.019	347.56	156.902	132.133	148.004	410.437
10992	47378.2	66.975	72.845	256.19	107.268	104.381	126.332	262.746
10979.1	47378.7	84.951	54.44	152.647	70.08	57.912	53.525	170.721
10876.8	47381.2	2342.3	239.517	881.35	748.174	307.601	960.682	1149.44
10952.8	47378.7	240.274	76.366	305.039	72.607	68.043	85.375	177.881
10761.7	47381.2	3850.64	3.492	83.873	534.415	44.172	207.889	105.61
10939.9	47380.7	201.683	108.226	515.33	215.799	185.997	346.356	546.78
10967.7	47380.2	136.994	34.15	343.822	136.13	107.912	135.696	347.062
10834.6	47384.2	30.855	152.747	928.129	541.737	428.892	553.716	1130.37
10978.6	47384.7	298.774	322.808	1183.08	501.569	410.907	476.183	1371.74
10732.4	47383.2	14.108	128.59	480.583	232.443	159.034	359.77	583.628
10970.2	47384.7	183.154	567.141	1268.47	529.406	426.494	489.171	1349.59
10813.8	47384.2	1733.88	122.596	311.211	541.943	112.143	247.819	298.974
10984.5	47383.7	128.129	40.621	313.701	129.127	130.488	189.632	375.505
10726.9	47382.7	700.843	0	129.88	141.17	53.495	421.749	196.56
11010.9	47387.2	2934.9	156.16	904.136	307.796	263.469	338.048	587.352
10463.4	47383.7	865.999	0	244.568	423.007	51.074	394.232	116.165
10720.5	47383.7	170.992	1.199	207.229	123.071	83.502	479.706	253.094
10885.8	47385.2	499.834	175.178	364.56	260.298	125.304	268.817	408.799
10890.7	47384.2	22.909	7.313	152.965	70.296	61.001	78.602	193.003
10955.3	47384.7	279.553	97.851	212.76	64.526	48.181	66.084	139.136
10963.7	47385.2	88.693	200.857	510.466	219.176	173.999	194.057	532.298
10724.9	47385.7	849.726	0	112.836	124.011	50.855	540.091	175.621
10728.9	47387.2	107.285	66.92	330.015	176.489	122.563	429.864	441.702
10877.8	47388.2	373.337	363.71	1167.66	549.904	391.557	592.483	1214.01
10961.2	47390.2	704.716	1041.01	2276.37	1076.31	804.54	848.626	2243.05
11019.3	47386.2	231.482	22.018	194.038	86.239	74.952	107.803	263.114
10809.3	47390.2	777.908	200.71	86.706	53.296	16.239	53.989	57.576
10975.6	47388.2	55.185	150.6	350.653	164.76	130.764	157.317	417.95
10896.7	47388.7	642.179	209.72	798.828	339.658	289.887	397.083	851.561
10723	47389.7	22.827	113.918	551.373	266.674	201.239	1065.29	714.514
10970.2	47390.2	165.979	117.93	451.696	216.66	166.396	223.329	516.147
10953.3	47391.7	72.45	162.09	519.884	238.026	177.532	190.241	496.774
10931.4	47392.1	2679.42	1.168	119.59	1294.47	32.448	256.811	110.769
10840.1	47392.1	29.339	133.005	377.601	240.963	153.66	167.219	468.255
10801.4	47393.1	400.042	96.875	36.173	18.621	4.985	10.881	7.156
11003.9	47394.1	295.946	34.431	281.858	117.645	110.104	108.472	347.231
10968.7	47394.6	260.438	220.579	601.389	285.695	224.742	270.989	678.992
10931.9	47394.6	2083.83	1.281	133.332	1130.32	42.246	320.791	145.938
10896.7	47395.1	4596.45	5.99	216.909	209.638	95.977	339.122	233.385
10889.7	47395.1	207.471	104.56	398.541	198.532	169.316	300.656	413.585
10939.9	47395.1	109.723	116.528	459.273	202.894	153.231	196.947	397.298
10777.6	47395.6	374.22	99.824	31.926	13.676	3.863	10.545	5.66
10782.5	47395.1	333.358	100.833	27.275	14.84	3.343	9.267	4.834
10845.6	47396.6	5.097	220.959	644.039	303.768	230.274	242.161	558.542
10960.7	47398.6	256.553	618.92	1308.17	630.971	454.51	527.86	1270.11
11111.6	47395.6	401.792	22.817	73.928	19.897	15.597	61.679	36.552
10758.7	47398.6	1386.39	14.252	123.924	69.852	41.122	190.325	101.38
10799.9	47399.6	713.802	170.682	57.754	24.231	7.379	18.805	11.925
10841.6	47400.1	7.021	32.685	308.275	183.564	149.564	182.194	434.751
10944.8	47396.6	37.45	5.57	120.974	51.115	46.054	57.465	145.509
10794.4	47398.6	523.018	139.914	40.925	18.163	4.791	11.192	7.267
10879.8	47398.6	23.506	31.413	179.041	90.204	75.416	86.964	209.728
10884.3	47399.6	118.44	139.03	434.674	222.602	184.475	259.739	474.892
10968.2	47400.1	154.584	370.589	879.565	403.491	316.455	389.83	994.97
10860	47398.6	38.599	30.976	181.096	98.381	69.676	106.307	220.06
10893.2	47399.6	187.065	131.181	509.387	220.491	176.127	472.243	428.617
10944.3	47401.1	62.143	134.747	463.641	214.441	167.01	251.884	565.629
11006.9	47399.6	98.1	19.162	254.282	92.912	83.999	122.162	266.926
10789.5	47402.1	561.955	161.524	54.367	23.033	5.667	13.863	9.429
10851	47400.1	5.399	133.558	348.726	215.104	140.326	179.331	385.673
10805.4	47400.6	489.911	114.601	41.937	21.831	5.243	12.568	7.562
10888.3	47401.6	37.127	111.451	325.755	173.775	130.573	328.134	338.316
10940.9	47400.6	25.958	70.228	216.846	93.545	65.083	74.514	134.32
10810.8	47404.1	1010.88	256.411	92.23	50.282	13.152	47.762	37.56
10901.2	47403.6	207.101	403.783	1270.73	541.859	447.687	637.497	1335.61
10751.3	47403.1	4150.89	7.841	88.523	321.85	58.228	200.175	117.197
10859.5	47401.6	45.687	105.107	262.391	111.189	79.99	120.531	248.345
10961.7	47403.6	325.494	591.186	1694.75	699.619	530.173	935.242	1501.19
10846.1	47403.6	7.851	179.969	541.526	297.213	231.97	246.234	636.866
10871.4	47404.1	135.757	172.867	784.813	462.504	301.979	424.483	909.465
10856.5	47402.6	9.935	106.341	305.169	152.867	109.616	175.107	272.69
10909.6	47403.6	141.367	146.405	750.514	296.131	252.565	293.195	817.673
10893.2	47403.1	95.118	156.36	516.935	241.654	174.78	346.896	437.919
10913.6	47403.1	33.527	34.437	211.887	78.875	63.095	75.901	189.362
11008.9	47405.1	312.472	88.677	531.124	203.674	199.59	264.835	629.814
10920	47404.6	161.375	292.497	922.724	369.032	283.395	389.953	988.539
10815.8	47405.5	1421.73	42.152	262.178	475.686	87.112	255.258	194.899
10852.5	47407	9.641	350.731	1027.1	624.938	411.19	486.507	1150.15
11003.9	47404.1	112.872	5.888	200.567	79.091	73.519	184.099	182.098
10967.2	47408	265.763	146.259	960.701	444.055	359.925	1190.66	1182.34
10953.3	47409.5	3699.11	194.934	2689.57	1213.02	861.763	3213.98	2570.88
10790	47407.5	398.305	110.207	35.409	19.757	5.182	13.644	6.432
10857	47406	5.784	68.861	208.985	93.142	67.7	63.554	151.698
10918	47407	108.438	131.977	502.949	202.826	155.071	177.649	488.165
10894.2	47409.5	260.302	362.276	1393.02	559.469	448.833	644.402	1378.35
10785.5	47409.5	412.138	112.21	36.725	17.157	5.127	13.266	8.155
10806.4	47409	454.215	121.635	44.197	16.195	6.324	9.971	7.025
10846.6	47412	10.787	112.82	495.798	320.238	194.625	273.707	566.273
10858	47409	24.209	125.272	273.306	154.842	102.49	103.163	237.405
10927	47409	62.469	193.342	690.081	254.844	207.866	239.222	617.153
10798.4	47412.5	899.397	249.157	76.909	36.978	8.613	28.108	13.716
10862.9	47410	46.485	95.14	287.723	135.338	118.828	115.985	248.422
10932.4	47411	136.59	419.24	946.41	411.865	318.552	392.368	975.85
11013.3	47409.5	422.682	42.474	273.123	92.059	82.856	110.992	290.758
10915.6	47410	46.806	76.616	442.106	167.568	123.943	160.416	355.897
10940.4	47411	95.471	291.78	897.461	369.827	305.448	398.693	911.182
10792.9	47417.5	1081.45	324.956	98.973	47.557	10.999	28.611	15.154
10863.4	47415	43.558	252.638	705.861	370.917	287.491	270.992	739.613
10882.8	47415.5	49.941	197.361	779.07	378.25	272.61	296.653	753.909
10924	47413.5	118.943	372.841	687.553	301.832	231.836	261.805	637.724
10913.1	47415.5	244.853	389.729	1220.52	494.317	360.799	496.058	1143.9
10928	47415	50.76	218.515	561.908	246.657	187.855	219.727	534.505
10940.4	47418.5	607.046	1445.3	3259.87	1520.63	1137.11	1567.34	3656.38
11010.9	47414	386.355	106.051	293.088	119.93	116.989	124.511	304.293
11014.8	47414.5	307.456	72.731	326.309	134.054	117.497	152.613	375.167
11099.2	47416	3735.11	2.317	589.063	658.435	188.788	1050.25	651.367
10760.2	47414	208.863	54.538	20.465	8.482	2.916	6.057	4.34
10775.1	47416	573.838	178.372	53.769	24.789	5.429	20.07	8.262
10764.2	47417.5	727.233	209.87	70.581	30.164	6.166	19.098	11.261
10771.6	47415	255.172	72.9	23.392	10.398	3.165	7.913	3.794
10837.1	47416	250.973	214.808	548.352	267.395	179.474	211.142	420.962
10770.6	47418.5	542.297	164.286	57.857	24.035	5.191	14.224	8.661
10806.4	47418	645.629	169.089	55.214	25.321	7.598	16.292	9.926
10931.9	47417	45.003	155.105	339.497	134.505	113.569	133.871	314.294
10855.5	47418	7.394	123.579	501.928	343.594	222.354	226.288	555.561
10878.8	47419	37.144	338.955	732.439	354.016	262.016	277.512	702.711
10751.3	47419.4	1779.32	10.557	154.077	87.958	47.992	230.588	135.756
10759.7	47418.5	306.383	81.287	39.092	11.511	3.633	9.276	5.221
10790	47418.5	272.609	83.897	25.687	13.396	2.431	7.493	3.731
10847.5	47420.4	79.467	490.729	1060.53	535.865	380.936	436.271	1014.57
10949.8	47421.4	84.186	15.907	455.215	209.068	166.715	520.132	514.687
10873.4	47419	23.102	140.035	461.966	240.492	182.398	214.437	527.857
11012.3	47419	573.122	85.285	416.673	179.226	138.958	213.078	421.269
10737.9	47421.9	50.229	150.505	982.871	408.411	297.442	358.68	1011.36
10924.5	47421.4	303.788	1008.56	2435.17	1102.24	774.57	1009.81	2304.74
10797.4	47420.9	359.196	114.221	32.743	15.202	3.77	8.276	5.425
10830.2	47422.4	46.223	105.612	564.611	316.33	253.637	262.361	657.197
10913.1	47421.9	98.364	418.778	914.946	398.736	275.912	397.708	818.018
10930.9	47419.9	43.873	136.983	282.614	123.924	94.819	85.897	272.423
10767.6	47422.9	368.806	93.676	36.704	16.096	3.785	11.985	5.904
10866.4	47441.3	229.065	6376.94	14569.4	7739.18	5103.47	6606.78	14708.1
10867.4	47420.9	10.159	278.534	685.691	381.839	256.213	243.714	665.195
10909.1	47421.4	84.294	273.42	584.412	252.877	194.183	229.209	561.364
10760.2	47423.4	399.129	105.431	42.109	17.984	5.134	14.153	6.979
10891.7	47426.4	146.883	928.685	2071.34	957.286	672.016	854.732	1856.88
10898.7	47420.9	45.044	100.607	679.888	206.515	159.535	323.28	434.428
10904.6	47422.4	98.713	280.096	748.498	311.71	217.477	287.159	624.135
11020.8	47423.4	1153.73	3.144	228.003	129.399	56.376	128.693	130.574
10933.9	47422.9	53.809	158.13	458.502	194.616	148.343	168.336	406.94
10775.1	47422.9	345.057	126.272	35.717	15.129	3.146	11.319	5.34
10802.4	47424.9	809.748	219.11	72.659	34.399	9.323	20.672	13.103
10884.8	47424.9	20.604	481.389	992.161	487.201	340.352	396.247	926.294
11012.3	47424.9	8957.64	50.569	650.448	699.193	176.624	732.787	528.232
11111.1	47423.9	392.528	7.711	273.351	139.652	93.829	269.383	259.481
10837.6	47424.9	16.385	135.075	438.603	221.383	159.645	180.202	448.946
10850.5	47423.9	2.958	117.84	235.214	110.464	85.717	97.965	213.635
10900.2	47427.4	129.413	473.758	1317.52	550.532	379.851	508.804	1076.08
11091.3	47424.9	3399.07	0	276.843	396.424	89.973	528.396	316.479
10843.6	47424.4	17.521	64.371	248.263	128.089	88.029	117.131	272.463
10737.9	47425.9	32.619	108.889	224.403	102.607	75.636	74.24	269.47
10912.1	47427.9	284.276	401.472	874.968	357.196	275.671	436.771	808.994
10935.9	47426.4	155.035	307.725	777.901	331.874	267.892	325.082	823.898
10835.6	47429.4	6.17	311.164	890.678	452.316	307.059	387.059	854.147
10896.2	47426.9	51.486	256.423	626.571	266.592	185.718	239.042	516.8
10903.1	47430.9	3126.93	704.525	1938.43	855.198	571.583	865.807	1621.07
10919.5	47428.4	215.427	848.42	1792.78	810.874	570.294	757.314	1581.98
11111.6	47425.9	750.892	0	115.628	184.262	41.294	339.198	96.339
10732.4	47428.9	11.804	254.499	1138.19	519.582	349.414	424.69	1368.61
10848.5	47427.4	4.389	140.335	374.835	212.401	152.149	194.545	445.904
10909.1	47427.4	168.18	280.992	484.869	212.733	168.679	269.898	468.821
10812.8	47428.4	644.626	192.688	56.578	22.468	6.761	21.064	11.291
10929	47429.9	192.854	547.456	1027.84	458.103	375.5	443.906	1130.08
10941.9	47427.4	159.571	73.204	302.759	112.455	91.909	132.733	348.976
10891.2	47437.3	787.721	4376.67	8946.48	4289.86	2878.32	4035.94	8255.98
10945.3	47428.4	58.173	24.537	243.816	89.22	82.585	99.264	262.228
11111.6	47428.9	2600.44	1.46	283.238	691.375	92.01	847.527	192.049
10829.7	47427.9	0.082	38.486	152.448	79.164	57.171	81.071	130.734
10792.5	47429.4	351.165	117.344	31.912	15.703	3.303	10.052	4.729
10847.5	47431.4	1.613	50.081	242.198	165.218	111.562	188.145	383.529
10789	47430.4	371.524	117.035	41.422	16.127	3.579	12.363	5.323
10737.4	47432.8	124.1	244.433	455.527	196.074	126.031	119.723	343.787
10770.6	47429.9	337.687	89.066	34.332	16.789	4.217	10.879	6.594
10829.2	47432.4	27.843	268.427	718.636	363.651	279.804	315.16	773.533
10926	47431.4	124.17	345.582	665.266	351.65	241.548	306.058	765.074
11012.3	47430.4	895.273	2.235	190.836	69.791	55.418	193.248	123.32
10809.8	47430.9	374.558	106.431	34.644	14.451	4.326	13.8	6.629
10935.4	47432.4	130.823	218.496	509.049	224.919	191.261	290.461	640.187
10796.9	47439.3	1367.63	384.386	126.111	57.692	16.26	44.764	23.437
11077.9	47434.3	6224.89	0.131	275.413	283.814	88.194	568.118	269.573
10781	47433.8	534.248	157.053	59.399	23.519	4.987	18.789	8.342
10807.8	47437.3	1232.87	335.568	114.997	45.883	11.672	38.119	20.853
10818.8	47437.8	1334.66	325.745	163.195	78.666	36.463	120.485	106.592
10825.7	47435.8	81.654	48.106	307.217	156.077	129.381	145.261	377.764
10916	47434.8	145.675	273.207	790.956	320.851	249.48	361.174	736.096
10767.6	47434.3	305.004	84.598	25.019	13.327	3.082	7.096	4.8
10791	47434.8	477.924	129.008	50.14	22.355	5.474	17.595	7.033
10832.7	47434.8	30.594	182.67	520.673	226.343	187.037	196.597	436.382
10811.8	47434.3	462.049	149.627	45.369	15.556	4.069	14.541	6.613
10733.9	47438.8	74.571	553.91	1562.74	713.348	500.456	605.355	1542.73
10813.8	47436.8	590.886	160.815	46.116	19.184	6.215	16.755	10.439
10848	47439.3	15.281	598.538	1623.89	807.604	538.12	848.135	1481.45
10727.9	47437.8	0.562	16.985	302.077	160.293	93.929	129.174	386.6
10913.1	47436.8	97.023	147.72	376.839	160.395	121.754	188.818	385.835
10841.6	47436.8	6.63	162.103	433.477	227.253	146.795	154.1	378.925
10924.5	47439.8	151.204	235.83	1104.37	518.866	395.587	512.907	1308.35
11091.3	47440.3	1949.29	328.692	603.396	245.022	223.909	516.602	538.288
10990	47437.8	609.6	0	2113.13	224.772	63.114	89.994	790.817
11072.4	47442.3	3067.97	31.597	461.794	167.141	142.116	371.533	336.089
10748.3	47440.8	1202.81	94.242	223.634	335.131	47.603	183.888	148.088
10836.6	47439.8	26.791	838.428	1560.05	775.963	547.628	589.582	1335.19
10997.9	47440.3	639.697	29.412	752.397	292.52	255.286	1053.17	717.542
10762.2	47437.8	375.943	96.984	35.951	15.4	3.583	13.409	7.131
10776.1	47439.8	765.998	206.265	77.995	36.155	8.681	26.206	13.411
10854	47440.3	9.713	272.008	680.479	371.898	245.456	501.745	711.771
10910.6	47441.8	378.123	568.257	1326.74	600.978	456.492	642.6	1365.88
10917.5	47442.8	115.88	305.893	1001.94	402.474	307.445	392.873	1095.67
10790.5	47443.3	944.053	299.795	88.66	40.693	8.01	23.317	14.037
10830.7	47441.8	10.868	457.684	1152.99	588.29	424.946	507.985	1162.25
10842.6	47441.8	3.799	168.505	404.032	193.299	133.054	139.877	363.946
10826.7	47443.8	66.528	0.142	93.784	53.893	47.548	70.618	149.219
10859.5	47445.3	52.88	755.166	1774.09	930.052	598.417	1019.22	1649.78
10989.5	47442.8	223.917	51.937	657.136	132.111	103.549	90.308	390.198
10731.9	47444.8	13.334	316.462	1076.51	531.1	361.268	528.692	1150.05
10802.9	47443.3	477.979	121.192	51.026	18.923	5.716	18.818	8.411
10900.7	47445.3	106.693	293.272	587.22	240.369	177.514	232.409	567.114
11079.9	47448.2	2214.02	655.394	1189.28	469.181	399.665	620.591	1217.63
10785	47446.7	588.726	172.558	60.038	28.738	5.891	21.552	10.773
10838.1	47445.8	8.065	396.347	719.115	371.26	248.394	309.405	707.297
10843.6	47447.2	5.037	312.441	694.794	367.633	237.043	300.276	686.382
10909.6	47448.7	169.782	608.818	1463.87	648.297	540.453	609.524	1537.11
10772.1	47445.8	311.824	87.494	26.669	13.904	3.74	9.27	5.71
10999.4	47446.3	361.925	108.287	443.364	179.359	170.467	312.89	519.815
10849.5	47457.2	81.234	2222.39	5178.37	2605.69	1789.07	2341.5	5095.95
10854	47446.7	2.088	39.016	235.911	121.27	69.974	333.033	206.676
10892.7	47448.2	112.97	315.781	721.725	334.812	233.058	285.824	707.821
10897.2	47447.2	46.289	143.478	308.827	140.533	102.291	137.041	314.44
10774.1	47451.2	830.146	275.336	71.631	38.172	9.223	23.439	11.776
10831.7	47449.7	46.604	575.565	1310.55	674.46	490.121	565.42	1392.27
10881.3	47448.2	23.571	262.487	508.372	261.286	168.226	216.736	485.669
10816.3	47449.7	472.095	123.375	38.623	16.043	5.815	18.616	15.076
10857.5	47451.2	13.847	332.926	745.396	379.427	242.297	378.17	689.114
10896.7	47450.7	264.349	316.384	669.359	317.947	218.545	263.193	654.758
10884.8	47451.7	103.84	401.1	1149.06	580.471	378.272	579.44	1170.24
11048.1	47453.2	2851.94	80.28	558.112	204.981	188.78	347.98	419.545
11097.7	47451.7	2797.4	378.249	856.473	544.972	327.512	1218.12	942.784
10734.4	47450.7	19.967	5.604	347.452	168.122	125.805	712.996	350.817
10799.4	47450.7	639.547	179.555	52.185	23.154	5.949	14.871	9.631
10906.1	47453.7	149.084	577.616	1382.22	608.857	524.447	620.031	1590.58
11007.4	47450.7	1863.84	7.266	178.685	195.18	107.021	138.365	292.733
10789.5	47452.7	516.29	137.97	48.144	20.42	5.709	17.185	8.216
10839.1	47452.2	4.259	211.464	528.295	261.926	172.928	218.804	492.605
10861.9	47450.7	4.387	115.566	266.499	150.456	92.378	169.761	256.32
10781	47453.2	434.662	113.919	41.545	21.693	4.71	11.524	6.544
11089.3	47452.7	2369.92	116.485	632.86	726.775	203.522	615.432	570.297
10768.6	47455.2	797.368	215.683	66.828	32.792	8.104	21.853	12.266
11098.2	47458.2	4123.46	38.897	830.464	856.871	328.682	2203.2	956.287
10821.2	47457.2	4025.96	58.819	190.842	355.9	66.989	349.398	284.265
10842.6	47453.7	4.382	159.263	504.778	235.115	159.96	205.164	490.952
10864.4	47454.2	11.461	191.3	346.23	192.922	125.462	180.17	360.177
10898.7	47454.7	199.218	391.677	730.429	314.841	269.437	303.65	728.306
11030.7	47454.2	1072.89	75.156	151.702	65.485	53.602	141.533	110.311
10868.4	47454.7	9.027	112.502	328.327	164.144	117.204	161.421	328.791
10815.3	47455.2	647.954	135.615	50.171	27.056	7.76	36.481	25.507
10834.6	47454.7	2.979	128.653	275.536	140.575	92.762	114.463	258.958
10895.2	47456.7	380.202	210.325	1122.32	438.631	318.879	391.931	876.985
11026.2	47456.2	726.964	3	116.196	50.808	41.147	91.673	122.705
11074.9	47454.2	509.714	72.482	277.262	93.492	92.531	180.17	310.574
10762.2	47455.2	395.201	94.463	31.885	17.746	4.485	12.232	6.044
10785.5	47455.2	374.315	112.56	29.422	16.366	3.866	10.121	5.329
10862.4	47456.7	7.985	207.187	482.206	245.839	161.223	203.11	539.041
10732.9	47456.7	277.902	154.279	604.886	258.87	205.594	499.16	542.669
10829.7	47457.2	79.911	309.569	707.709	419.74	287.07	336.218	876.652
10837.6	47456.7	1.951	84.985	296.501	146.587	100.224	136.124	302.042
10887.3	47457.7	4213.95	1.026	1611.83	857.124	264.6	467.449	571.265
11056	47457.7	4000.8	54.714	656.322	576.666	193.265	1276.01	726.753
10723.5	47459.2	90.237	223.949	1163.62	496.974	377.077	708.582	1231.1
10858	47456.7	7.124	144.78	376.017	195.02	117.495	157.948	371.288
11015.8	47459.2	5546.47	0.368	337.542	670.753	110.857	460.63	341.838
11090.8	47460.1	4246.97	261.067	727.925	1014.9	256.013	1032.86	774.027
10782	47459.7	471.095	151.3	46.859	21.387	3.176	10.722	6.547
10812.3	47461.1	997.128	195.244	76.053	40.155	9.683	42.99	42.815
10838.1	47462.6	11.253	488.368	1486.78	711.872	500.641	635.866	1454.26
10787.5	47461.6	768.737	247.211	75.876	72.339	7.507	36.957	22.91
10802.9	47459.7	421.286	99.426	39.131	17.072	4.248	11.487	6.599
10858	47459.7	4.915	66.868	193.417	96.117	63.233	80.033	206.957
10736.9	47462.1	188.465	115.988	487.109	204.244	163.093	268.668	496.523
10776.6	47460.6	429.183	117.415	42.955	18.128	3.788	10.964	5.929
10792.9	47463.1	1064.82	347.227	102.47	62.871	11.24	33.561	24.151
11029.2	47462.1	5594.27	5.326	218.687	446.557	78.078	505.366	184.118
10860.5	47463.1	13.01	165.891	604.076	284.514	194.249	246.139	607.937
10751.3	47463.6	829.462	4.896	231.88	296.823	75.807	260.324	208.678
10828.7	47468.1	222.584	868.395	1984.79	1067.8	726.338	989.233	2296.63
10798.4	47462.6	433.618	121.053	38.802	17.13	4.202	10.405	6.338
10880.3	47463.1	3.916	54.11	226.243	89.569	75.141	84.511	361.209
10722.5	47464.1	627.647	97.606	294.964	209.667	87.538	222.816	291.568
10745.8	47466.1	290.366	115.011	679.939	407.451	243.248	571.995	738.498
10783	47464.6	558.399	142.966	52.604	35.869	5.802	26.952	22.326
11043.6	47463.6	689.01	127.625	195.87	74.033	60.872	76.739	168.837
10777.6	47463.6	254.455	72.981	21.312	10.868	2.375	6.554	4.261
11006.4	47465.1	1792.3	70.144	797.948	359.696	258.875	1058.49	826.007
10841.6	47468.6	8.184	335.662	945.684	469.866	320.02	402.626	910.967
10847.1	47465.1	5.701	168.249	330.707	154.693	118.653	116.274	345.673
10998.4	47466.1	2234.56	15.674	204.955	218.137	67.837	204.97	203.159
11084.3	47469.1	3859.77	219.703	977.897	397.277	303.687	883.885	1158.68
10882.3	47465.6	3.17	10.758	605.657	89.208	98.984	109.417	1078.72
11070.4	47465.1	748.909	15.108	113.705	60.439	64.868	101.366	110.109
10726.4	47466.6	2767.46	13.573	312.133	516.213	109.6	415.466	346.45
10814.3	47467.1	2225.66	90.969	126.668	212.566	24.775	206.001	485.655
10717.5	47466.6	103.697	305.939	552.779	271.647	192.005	246.855	671.86
10788	47467.6	750.726	178.399	103.84	463.368	9.631	131.637	90.276
10771.6	47472.1	1264.03	306.927	102.039	50.951	11.75	33.876	17.989
11089.8	47468.6	6143.69	39.991	290.615	359.63	166.209	569.638	344.642
10798.9	47468.1	428.239	137.312	43.38	17.391	2.331	8.696	4.899
10802.9	47468.1	581.07	187.855	45.545	23.397	3.886	14.738	6.777
10835.1	47474	35.436	980.002	2234.52	1139.53	793.017	938.221	2374.75
10781.5	47469.6	434.765	107.66	40.039	32.443	5.731	28.613	22.233
10809.3	47471.1	968.742	262.074	81.996	36.188	9.397	47.641	47.379
11034.7	47468.1	485.23	116.44	214.545	77.302	58.472	78.014	170.708
10794.9	47468.6	483.345	151.004	50.519	17.066	3.798	10.691	5.373
10714.5	47473.1	207.737	422.2	1399.13	622.589	455.292	649.225	1668.99
10791	47471.1	859.529	217.825	104.8	281.175	9.856	78.172	43.215
10839.1	47470.1	5.738	143.428	339.362	182.922	114.996	133.568	353.204
10846.6	47469.6	8.44	149.785	338.347	173.343	116.798	134.466	327.926
11075.4	47470.6	6967.66	27.649	429.369	160.98	132.121	404.306	311.518
10805.4	47470.1	405.799	122.8	32.204	12.394	2.579	11.74	5.626
10987	47470.1	554.87	27.285	305.166	146.041	109.737	444.222	286.537
10785	47472.6	1213.09	317.24	128.415	300.549	12.951	129.319	82.925
11005.9	47471.6	3242.69	1.927	299	361.774	91.231	339.919	330.599
10762.2	47473.6	1581.05	45.066	151.97	75.163	42.526	101.897	72.724
10994	47473.6	6177.06	45.426	374.104	278.926	97.622	354.671	376.668
11013.3	47472.6	1276.7	13.424	283.023	119.374	91.259	214.667	285.266
10816.8	47472.1	4108.92	66.599	127.244	443.766	32.337	300.071	190.708
11095.2	47474.5	4696.31	142.598	254.637	370.315	148.065	147.192	1005.22
11048.6	47474.5	1550.49	329.453	397.695	120.725	98.786	144.783	224.543
11091.3	47473.1	5005.75	35.181	93.255	184.894	104.616	69.251	394.505
10795.9	47474	495.299	147.139	49.468	18.361	3.621	11.808	7.23
10776.6	47474.5	279.881	62.933	22.534	12.206	2.653	9.069	3.595
10956.3	47476	200.772	53.146	316.717	142.652	124.184	167.558	373.198
10718.5	47477	118.408	68.542	456.045	146.257	128.161	124.199	317.465
10826.7	47480	55.702	342.19	1058.58	590.701	415.831	538.979	1276.53
11089.3	47476	758.875	73.578	97.414	58.276	49.48	56.185	120.482
10721	47477	270.283	106.88	292.917	125.369	112.262	96.577	210.781
10793.4	47477	687.357	194.981	55.425	31.138	4.876	14.365	8.768
10962.2	47479	513.003	124.286	615.32	233.479	225.771	315.157	696.982
11068.4	47477.5	1593.41	79.802	626.524	243.47	205.215	899.424	821.125
11090.8	47476.5	1415.78	47.452	87.511	100.636	58.259	56.592	197.815
10841.1	47478	5.319	87.433	331.258	190.359	132.664	162.416	378.539
10985.5	47478	3443.63	0.532	178.902	296.006	59.509	339.325	257.572
10995	47479	7408.49	3.705	333.437	186.751	92.835	366.844	327.345
11005.4	47478.5	2644.84	15.815	644.764	496.233	211.323	950.38	669.857
11085.8	47481.5	2026.54	102.494	396.269	124.597	95.948	189.623	161.82
10772.6	47479.5	466.246	109.497	31.975	17.141	4.09	12.074	6.625
11093.7	47480	1876.49	38.182	1275.29	359.019	95.489	341.155	176.926
10724	47484.5	1872.38	193.151	916.018	692.994	354.819	549.514	983.398
10769.6	47484	740.875	155.677	60.81	30.56	7.54	26.309	13.135
11070.4	47482	1390.97	240.814	374.651	152.158	128.285	210.625	285.937
10799.4	47482.5	1019.89	252.798	76.385	36.963	9.413	25.582	13.044
10809.8	47480.5	422.817	103.734	29.462	14.247	3.593	11.331	8.16
10764.2	47484.5	4070.85	18.324	189.063	382.767	64.682	157.077	123.293
10828.7	47484.5	19.109	372.674	1046.46	525.533	393.191	476.061	1183.42
10806.8	47483.5	354.438	77.66	23.925	12.839	3.256	10.032	6.197
10956.8	47484.5	372.48	67.201	456.2	172.213	165.267	254.607	525.611
10788	47485	547.509	149.307	43.766	21.497	3.795	13.967	7.55
10812.8	47488.4	1420.63	286.366	148.921	60.341	30.639	89.442	96.44
11106.7	47485.5	919.22	0	1925.09	304.885	75.075	258.047	40.425
10984.1	47486.5	1160.85	0.211	232.084	101.955	73.072	254.286	224.621
10791.5	47486	612.772	152.91	50.208	23.142	5.757	17.247	7.335
11004.4	47486	628.039	75.638	453.909	154.542	132.395	357.369	363.46
11051.1	47487.9	4528.29	30.573	576.569	251.827	167.935	448.244	444.023
11092.8	47485.5	1015.99	1.378	843.588	161.046	50.464	147.515	31.647
10802.9	47487.9	620.923	154.702	46.809	25.496	5.908	15.652	9.361
11072.9	47488.9	2592.31	77.098	332.929	244.693	98.563	202.007	271.43
10953.3	47487.9	193.023	58.131	186.086	96.431	82.085	163.298	214.664
10806.8	47488.9	627.255	121.177	46.453	21.541	6.632	13.782	9.039
10948.3	47488.9	206.211	73.422	257.712	112.669	89.417	115.406	262.476
10798.4	47489.9	625.288	168.448	44.43	21.293	5.463	12.356	8.141
10957.2	47490.9	753.305	182.941	463.835	221.286	189.583	272.559	485.183
10700.1	47489.9	765.591	490.506	262.373	230.062	63.134	165.025	187.515
10786	47489.4	291.904	77.587	24.979	14.81	3.255	39.249	5.065
11078.9	47493.4	9855.74	697.83	1362.53	1154.42	403.633	673.023	632.351
10829.7	47490.9	5.844	125.986	378.568	201.426	140.407	172.753	412.266
10823.2	47494.4	115.782	606.968	1776.64	907.019	655.759	741.726	2132.65
11061	47493.4	1599.43	188.031	334.812	130.936	104.707	242.237	289.834
10948.8	47492.4	351.015	106.475	334.134	164.29	145.289	218.669	384.961
10941.9	47491.9	98.688	34.416	223.047	112.286	91.765	133.452	270.051
11056.5	47494.4	8573.94	151.489	378.848	324.338	104.541	317.42	305.611
10795.9	47494.4	513.231	130.781	40.56	16.93	4.058	15.161	6.588
10938.9	47494.4	338.776	257.504	571.822	249.224	231.816	233.254	690.683
10787.5	47494.4	571.226	151.746	41.864	19.33	5.287	37.395	5.797
10980.6	47496.9	3432.43	33.61	351.889	240.418	95.189	296.074	231.609
10799.4	47496.4	422.231	102.677	38.877	11.122	3.022	10.529	6.016
10803.9	47497.4	964.867	239.816	75.62	32.288	7.634	25.525	12.368
10808.3	47497.4	696.332	164.79	70.208	24.096	12.163	38.111	24.738
11112.1	47494.9	1528.78	0	663.743	142.157	31.878	213.416	42.814
10944.3	47496.9	149.64	73.743	150.966	81.447	66.446	86.356	204.585
11096.7	47496.9	1986.34	0	1584.02	245.892	87.928	398.299	74.93
10934.9	47497.9	169.871	117.295	363.551	156.689	125.925	149.869	393.137
11031.2	47502.3	2490.96	486.021	844.661	286.943	247.072	502.244	541.486
10778.1	47498.9	666.534	145.161	64.922	30.512	11.512	306.602	8.429
10787	47499.9	1263.19	409.184	100.24	46.147	9.92	131.067	13.607
11099.2	47500.4	1632.2	0	3449.61	321.708	142.871	458.079	77.112
11111.1	47499.4	5843.03	0	2900.78	432.872	127.252	736.176	705.065
10823.2	47500.9	46.889	444.911	912.553	490.998	344.945	383.262	1056.85
10931.4	47499.4	86.663	53.945	325.22	122.419	90.104	104.177	247.362
10993	47499.4	535.979	149.667	262.354	105.704	90.714	196.697	255.206
11075.4	47501.3	2486.8	71.827	880.358	199.558	101.342	165.155	133.133
10733.9	47500.4	2677.63	1.779	171.42	263.8	87.334	356.642	347.106
11055	47501.3	4132.99	383.259	532.306	499.962	180.879	528.602	615.201
10741.3	47501.3	1976.93	91.543	408.685	490.091	151.064	356.807	1041.79
10802.4	47500.9	337.044	86.473	26.014	9.843	2.83	5.819	3.585
10926	47501.3	136.81	118.994	782.247	266.829	219.936	220.347	569.544
10796.9	47502.3	920.206	243.079	61.538	31.005	7.674	20.358	10.013
10938.9	47505.8	727.919	196.091	980.16	490.653	382.256	713.622	1167.03
10944.3	47501.3	273.828	53.114	199.051	98.134	81.494	97.951	226.676
11024.3	47504.3	1804.41	386.793	573.22	231.846	221.087	292.473	376.679
10818.3	47502.3	50.205	53.809	139.807	67.046	55.58	70.759	197.65
10931.4	47503.3	124.512	18.585	240.634	76.828	57.803	74.426	206.926
11049.6	47501.8	981.459	83.724	149.662	130.382	43.047	108.793	107.334
10752.2	47506.8	3776.82	39.362	989.932	848.198	432.879	1974.42	1162.25
10922.5	47506.3	337.724	411.371	1028.44	444.163	361.2	430.836	1030.57
10806.8	47506.8	4277.65	146.851	175.294	128.89	75.477	169.033	149.281
10989.5	47509.3	3133.91	217.102	882.807	311.169	272.117	462.637	569.366
11007.4	47503.8	358.823	83.821	215.263	71.733	64.147	106.664	164.314
10730.9	47504.8	1964.94	0	86.379	143.486	54.927	1005.2	111.254
10787.5	47505.3	455.01	101.261	34.11	13.87	4.1	13.971	5.905
10793.4	47505.3	625.717	166.65	45.808	19.4	5.851	19.362	7.565
10800.4	47505.8	786.316	176.883	49.883	22.739	7.281	25.479	12.313
10739.8	47505.8	42.744	62.804	233.515	138.769	102.221	194.911	351.76
10929	47506.8	464.463	245.911	538.997	238.573	193.061	264.323	663.807
11050.1	47510.8	5176.84	635.63	1260.99	812.929	463.861	1212.57	1455.74
10815.8	47510.3	331.501	278.213	324.636	152.02	113.349	150.756	306.269
10916.5	47506.8	113.384	222.093	596.614	286.229	230.2	265.652	542.69
10741.8	47507.8	93.075	70.144	298.465	124.458	104.896	199.429	365.527
10729.9	47509.8	2418.07	0	184.904	302.611	79.503	1502.76	163.922
10773.1	47510.3	2184.44	3.719	222.629	266.123	35.438	150.577	94.185
10930.4	47511.3	1040.04	183.195	591.707	276.197	201.178	415.484	655.49
11031.7	47509.3	571.569	95.219	288.057	105.248	94.141	173.369	164.808
10792.9	47510.3	860.238	197.433	71.608	27.085	6.177	20.528	9.743
11003.4	47509.3	1229.27	14.746	201.934	127.365	61.043	135.733	196.49
10799.4	47511.8	1248.29	295.212	107.94	71.703	13.258	60.378	52.102
10916.5	47511.8	264.856	397.122	763.787	360.016	283.859	336.466	830.283
10911.1	47512.3	126.944	284.071	604.001	299.703	254.44	316.563	637.935
11027.2	47513.8	984.078	350.77	465.005	236.384	167.087	276.262	299.554
10924.5	47512.8	1012.53	59.928	235.769	122.464	77.615	200.344	164.198
10949.8	47513.8	1377.04	5.804	141.885	61.176	61.573	123.893	124.418
10791.5	47517.2	2157.49	381.829	145.962	62.585	17.627	50.8	30.046
10941.9	47516.2	1949.12	13.677	298.611	381.793	102.295	483.127	371.967
11084.3	47514.7	2689.77	0	2515.75	454.417	190.074	606.589	417.151
11030.2	47515.2	187.582	32.138	159.975	63.381	56.057	236.637	153
11028.2	47518.7	1212.61	298.894	792.707	366.705	289.587	774.999	674.23
11095.7	47515.7	2806.68	0	2653.57	623.42	216.353	2150.96	73.807
11105.7	47515.2	2916.61	0	2280.82	652.822	115.829	629.289	101.519
10919.5	47517.2	375.45	100.46	361.208	153.127	141.284	296.816	462.024
11069.9	47519.7	7208.89	0	5581.44	769.14	225.884	885.778	285.568
10804.9	47517.2	1417.4	191.098	231.784	568.336	58.159	224.488	249.95
10909.6	47516.7	466.293	506.515	906.927	448.435	375.775	446.417	1080.71
10927	47516.2	319.343	66.813	308.645	150.838	115.266	331.606	272.745
10930.9	47516.2	235.587	56.189	248.486	91.834	82.19	218.706	277.596
10898.2	47519.2	464.91	1201.09	2372.92	1202.29	920.608	1135.31	2287.3
11101.7	47515.7	213.317	0	1686.69	237.901	71.237	580.589	184.005
10905.6	47516.7	139.35	439.984	707.232	346.849	281.975	287.007	715.105
11040.1	47517.7	5595.64	9.413	462.368	612.863	182.065	777.77	376.806
10797.4	47519.7	1119.37	156.453	79.722	208.954	16.178	124.598	125.377
10801.4	47517.2	713.136	72.939	69.557	364.996	15.628	138.797	149.185
10915.6	47518.2	846.487	159.191	352.072	140.25	126.231	211.684	398.885
10776.6	47522.2	4815.15	23.768	171.645	163.267	49.591	292.419	149.936
11020.8	47517.2	772.138	124.279	128.282	50.15	38.049	64.766	74.938
10957.7	47522.2	1554.77	122.751	546.261	250.68	188.434	392.064	449.506
11086.3	47520.7	6668.59	0	2933.22	996.334	245.485	2366.81	44.58
11098.2	47521.7	3878.24	0	1825.23	1658.87	216.167	3163.86	97.372
10906.1	47521.2	226.919	246.143	375.872	173.567	143.208	151.452	405.52
10965.2	47525.7	2514.08	386.98	941.009	498.582	314.459	476.353	829.099
10910.1	47521.7	656.093	98.929	161.963	72.418	55.453	87.559	196.47
11110.1	47524.7	5329.65	0	3072.46	494.268	153.641	1346.41	96.419
10917.5	47524.2	328.884	32.15	241.73	102.046	92.921	168.915	234.714
11003.9	47525.2	3581.27	0.896	189.115	246.009	58.645	321.465	212.715
10899.2	47524.7	393.03	636.031	1080.49	511.542	407.92	446.573	1161.17
10911.1	47524.7	3318.26	36.042	280.871	135.641	100.221	319.831	223.169
11049.1	47528.6	3057.72	1.471	682.82	221.291	133.493	232.075	233.857
11018.8	47528.6	1292.4	561.874	1202.82	675.108	532.722	624.03	1229.6
11026.7	47528.2	427.596	96.823	366.201	135.893	137.107	182.325	328.428
10793.9	47530.1	5854.44	100.232	213.486	159.687	60.161	387.685	187.395
10915.1	47529.1	363.274	169.951	354.973	153.13	114.527	155.919	273.657
11085.8	47528.6	6256.76	0	3248.6	492.307	160.544	548.93	202.327
11092.3	47529.1	5282.76	0	2353.46	457.85	99.278	491.7	115.372
10893.2	47530.6	673.889	1258.05	2463.53	1239.55	964.13	1228.31	2617.16
10996	47531.1	1382.05	40.095	368.238	228.978	133.928	369.294	425.042
11061.5	47532.6	1161.18	0	5783.47	549.056	227.717	523.393	629.922
11057	47532.6	1707.52	0	1382.57	107.594	59.621	132.998	83.039
10753.2	47534.1	102.545	86.343	404.297	201.874	150.211	338.202	470.259
10918.5	47532.1	223.244	177.28	478.672	229.519	189.488	392.553	509.878
10882.8	47533.6	34.494	285.457	470.95	272.141	229.467	218.22	672.031
11023.3	47536.6	1912.36	584.565	1841.45	945.721	800.56	1131.01	1872.25
11086.3	47534.6	3625.75	0	2011.18	216.384	115.03	197.247	349.716
10781	47534.1	4754.99	7.741	83.582	216.527	47.74	95.185	65.618
10887.3	47538.6	263.358	1308.11	2203.18	1290.79	935.877	966.323	2379.04
10747.8	47538.6	651.846	18.358	516.873	258.168	204.267	833.935	906.084
10775.1	47535.1	1335.42	0.648	151.964	203.871	55.71	293.937	99.123
10906.6	47534.6	173.634	104.951	377.011	145.97	130.629	323.625	352.769
10911.1	47536.1	139.738	91.755	365.312	178.821	143.519	219.889	384.937
10914.6	47534.6	197.935	165.358	322.825	152.244	119.702	172.829	311.846
10967.2	47534.1	493.802	141.662	235.032	100.904	91.066	101.185	244.053
10902.6	47537.1	328.805	178.366	607.716	255.26	194.254	486.318	582.102
10879.8	47537.1	30.203	249.334	525.18	323.856	251.054	260.919	695.9
11047.6	47537.1	4390.66	13.199	391.189	136.67	96.35	160.607	143.697
10872.4	47540.1	59.693	261.967	989.363	555.238	416.459	466.033	1182.96
10733.4	47538.6	2590.98	5.68	309.552	241.943	139.597	1720.73	216.786
10741.8	47539.1	2947.82	20.22	470.533	549.946	141.791	717.896	661.836
10919.5	47538.1	99.527	28.038	222.952	109.335	100.128	111.095	254.936
10898.2	47539.6	388.421	353.57	712.894	280.734	235.144	300.251	686.402
10781.5	47540.6	2986.36	139.103	497.885	713.451	191.885	477.808	452.365
11112.1	47539.1	1253.09	0	772.649	294.815	217.695	200.925	426.608
10894.7	47541.6	243.078	259.494	528.751	214.527	186.74	196.47	542.691
10991	47538.6	288.503	68.987	152.891	69.995	56.592	69.153	149.029
10908.1	47540.1	130.714	158.149	505.484	244.815	189.5	344.513	479.236
10890.7	47541.1	66.152	66.396	127.711	63.078	51.703	65.909	166.598
10956.8	47539.6	325.303	65.771	202.049	100.918	90.209	104.437	211.859
10910.1	47549.5	1057.97	121.279	1647.68	712.999	582.894	2350.25	1608.08
10919	47544.5	429.311	40.036	316.512	122.106	123.596	249.632	333.194
10951.8	47543.5	553.298	52.365	309.546	105.961	111.544	177.536	475.377
10877.8	47545	23.464	377.395	757.963	425.113	333.356	359.382	810.066
10891.7	47545.5	309.263	342.812	703.226	295.154	238.23	395.048	741.862
11023.8	47546	1147.58	31.94	1416.91	451.084	302.753	940.506	711.821
11074.4	47547	5230.15	0	2083.33	442.098	112.246	353.104	169.631
11099.7	47545	1789.49	0	2741.87	238.16	109.041	277.098	188.347
10742.8	47545.5	2259.62	22.302	267.467	290.695	83.95	364.385	361.408
10884.3	47547	79.553	452.522	826.847	482.045	342.498	401.505	880.789
10898.2	47545.5	194.108	126.315	293.591	124.223	125.768	190.433	307.618
11068.4	47547.5	1007.1	0	1053.36	119.068	63.58	206.828	67.321
10866.4	47549.5	285.915	506.826	987.191	593.922	456.928	463.682	1306.74
11110.1	47546.5	1232.61	0	510.462	109.502	55.901	561.256	18.752
10960.7	47551.5	7907.2	70.156	977.057	708.135	370.8	1878.98	1056.76
10999.4	47550.5	3763.62	126.783	854.142	437.014	312.178	707.718	960.966
10871.9	47552	261.363	1090.36	1639.06	826.789	613.194	630.541	1715.68
11063	47551	4947.01	0	7532.88	1494.6	339.361	1551.86	248.587
10986	47551.5	731.214	119.436	481.193	206.046	174.581	255.462	488.561
10913.6	47555.9	1132.71	235.998	1126.81	527.445	426.864	861.76	1151.05
11012.3	47551	4164.88	3.402	359.099	315.85	107.804	558.285	320.06
10897.2	47554	2446.62	14.14	306.795	159.94	105.206	369.649	340.602
10779.1	47552	1277.53	0	122.398	83.441	48.082	506.07	101.153
10975.1	47553	780.469	165.219	658.774	280.321	226.669	454.283	594.297
11092.8	47553.5	6934.69	0	3921.47	1667.21	226.137	870.036	354.266
10858	47555.5	76.828	372.805	1215.35	606.214	441.118	504.114	1331.91
10876.8	47555	332.126	1178.27	1674.99	841.889	615.754	689.947	1679.98
10668.4	47555	140.63	38.89	240.402	121.46	96.093	130.197	347.11
10934.4	47553	358.224	114.172	270.077	117.913	86.612	120.542	265.408
11046.6	47554	4464.36	0	1483.17	488.707	130.076	1771.44	191.603
11105.2	47552	494.767	0	1414.28	234.037	61.135	311.769	55.081
10685.7	47553	656.498	5.951	98.427	181.844	33.586	79.225	120.947
10749.3	47553.5	741.596	10.695	238.387	101.445	75.858	317.194	241.655
10882.3	47555	148.694	308.638	489.897	249.712	185.556	199.191	451.9
11039.1	47554.5	5598.12	0	3424.66	525.766	159.478	823.412	183.584
10868.9	47554	21.063	139.538	204.368	122.281	83.678	88.945	227.25
10951.3	47554.5	707.024	0.388	213.569	147.034	96.433	867.575	261.561
11057.5	47555	1046.27	0	2246.03	307.356	130.868	865.042	95.463
10758.7	47556.4	4685.18	0	211.913	378.754	81.524	783.169	373.628
10864.9	47557.9	121.71	775.933	1635.37	856.896	601.685	705.594	1671.26
11022.8	47556.9	931.931	134.918	281.527	72.358	57.034	112.278	114.532
10932.4	47557.4	550.534	160.131	284.656	130.076	121.132	122.079	244.315
10849.5	47557.9	4326.29	4.26	835.662	1308.56	80.104	247.818	311.143
10903.6	47558.4	3468.58	13.833	357.598	228.038	109.498	482.338	367.696
11026.2	47557.9	429.682	97.015	245.437	35.115	25.697	52.018	53.367
10887.8	47557.4	129.792	104.662	258.974	128.195	111.713	139.988	230.192
11076.4	47558.4	2297.72	0	3938.69	491.181	183.041	400.818	1659.69
11113.1	47559.4	2589.55	0	1062.21	224.489	114.217	1017.16	211.361
11017.3	47558.4	430.869	93.039	95.951	37.907	28.375	70.759	42.619
11096.7	47561.9	3685.39	0	3483.26	603.089	495.352	1178.22	2899.82
10853	47559.9	531.242	25.433	231.492	137.621	47.738	60.394	178.691
11057	47560.4	7080.98	0	3875.41	674.356	286.261	2598.48	133.194
10735.4	47561.9	3038.38	1.299	144.016	211.185	49.185	307.53	204.579
10878.8	47562.4	1158.71	664.739	917.205	533.548	354.579	406.509	872.709
11086.8	47560.9	6101.57	0	2060.51	429.139	161.768	426.211	269.929
10728.4	47560.4	706.613	0.281	137.292	229.383	50.206	1078.66	105.61
10870.9	47561.9	385.375	528.815	1069.95	573.834	400.852	463.191	996.713
10939.4	47563.4	943.413	277.981	602.198	285.082	226.366	500.716	556.326
10720	47563.4	792.926	0	173.445	139.949	65.623	1064.35	148.297
10856.5	47564.9	146.871	933.978	1817.01	1060.81	720.454	744.094	2058.62
11043.6	47562.9	6594	0	2253.62	344.958	156.459	2165.26	44.154
10780.5	47562.9	414.91	108.311	305.311	158.345	110.239	239.671	378.96
10908.1	47562.9	230.518	96.106	253.217	119.96	102.278	169.521	260.279
10784.5	47563.9	309.32	276.528	416.496	200.848	140.332	172.688	419.8
11074.4	47561.9	377.663	0	1139.88	120.955	56.343	72.35	353.186
10927	47562.9	359.385	86.854	133.202	56.654	49.755	60.867	110.255
10881.3	47564.4	434.762	177.629	429.07	178.76	145.243	176.365	290.518
10887.8	47567.9	950.818	383.853	743.205	337.324	295.264	470.596	637.164
11081.8	47565.9	6266.3	0	3040.16	661.83	245.691	501.791	465.073
11024.8	47565.9	2575.18	9.946	4270.16	677.578	308.373	929.319	2854.95
11105.2	47565.9	3240.87	0	952.136	203.444	82	450.923	274.564
10764.2	47569.4	1598.66	65.867	1028.68	646.243	365.083	1642.18	1334.36
10865.9	47566.4	70.392	413.695	631.714	360.683	259.029	271.924	610.326
10778.6	47565.9	103.938	97.249	229.351	129.709	99.639	126.73	313.531
10872.4	47567.4	191.36	231.047	310.731	179.711	122.365	164.302	312.37
10858.5	47569.8	71.86	642.91	1085.8	560.234	410.391	425.424	1126.65
11013.3	47567.9	729.293	0	2716.67	278.56	133.475	339.339	550.271
11095.7	47567.9	1138.38	0	2160.44	281.3	134.427	404.704	139.372
10848	47573.3	203.281	1614.75	3477.34	2065.09	1442.47	1702.02	4014.91
10753.2	47571.3	391.167	71.337	920.717	452.179	326.424	994.789	1046.05
10782	47568.4	90.525	188.237	360.133	155.356	115.461	127.155	272.379
10921.5	47567.9	360.664	73.286	118.774	49.109	37.828	56.589	114.156
10779.1	47570.3	444.703	262.092	526.009	279.962	206.6	218.253	638.566
10935.4	47569.4	313.754	101.963	294.817	130.025	111.341	152.964	220.249
10947.3	47570.3	508.383	59.838	309.614	151.856	123.466	549.198	315.279
10956.8	47568.9	661.93	31.3	155.304	83.084	61.763	104.932	159.849
11018.3	47569.4	726.152	0	3070.1	410.907	219.542	1091.24	702.724
10869.4	47570.3	128.03	238.345	321.512	188.429	132.545	149.234	341.192
11074.9	47571.8	6022.08	0	2562.51	511.452	160.802	796.128	418.537
10878.3	47569.4	400.444	36.773	162.35	98.987	64.257	100.337	150.042
10928.5	47572.3	1502.79	509.359	878.805	402.116	351.09	435.276	667.712
11104.7	47570.8	757.254	0	1618.81	235.479	107.445	657.394	158.253
10689.2	47573.8	7873.62	9.989	281.273	1857.62	140.214	532.803	402.215
10882.3	47571.8	65.25	65.235	231.736	114.863	81.394	157.46	217.791
11113.1	47572.3	1142.57	0	509.196	123.17	62.206	1195.18	39.935
10863.4	47571.3	72.348	269.302	369.539	190.025	141.92	147.577	402.894
11027.7	47571.8	5904.49	0	1485.65	318.664	129.787	2169.3	104.907
11051.1	47571.8	1505.56	0	1194.28	346.162	116.871	328.371	74.334
10883.8	47575.8	650.758	718.224	1279.11	743.044	507.869	594.556	1145.56
10859	47580.3	406.411	1850.12	3111.63	1678.85	1151.82	1303.3	2948.17
10873.4	47572.8	16	74.456	257.432	169.963	109.556	147.078	277.912
11089.3	47573.8	1632.22	0	1503.22	227.38	107.189	195.973	287.242
10992.5	47575.8	5420.76	0	1932.66	466.715	141.898	1075.96	198.206
11041.1	47573.8	3868.95	0	2123.51	410.274	158.52	1328.71	124.835
10944.3	47574.3	433.224	181.81	325.469	153.146	128.309	217.144	327.709
10732.9	47575.8	227.256	47.376	304.557	162.214	118.299	474.242	368.003
11065	47575.8	5925.24	0	2478.55	519.682	152.039	486.023	184.377
11033.7	47575.8	891.319	0	2385.3	250.065	133.189	518.746	358.963
10875.3	47577.8	164.556	523.519	1029.26	596.683	411.067	503.261	928.117
11052.1	47577.3	2579.82	0	2142.25	1127.1	535.127	434.15	234.782
11095.7	47577.3	6496.3	0	2747.06	1158.41	363.267	367.894	198.972
10837.1	47584.7	64.235	179.783	1055.27	653.217	449.206	882.279	1590.21
10935.9	47578.3	831.655	255.881	379.118	155.274	134.148	186.577	318.275
10940.9	47579.8	468.841	230.868	508.755	222.61	180.936	329.2	461.183
10779.1	47578.3	274.069	94.261	273.634	166.391	123.69	170.134	291.67
11000.4	47578.3	53.385	0	2202.59	196.317	335.871	246.49	329.068
10520.9	47579.8	6.094	66.864	472.948	197.669	164.946	254.12	576.712
11111.6	47580.8	936.67	0	1311.79	120.923	47.605	352.958	57.048
10853	47581.8	51.107	375.225	535.618	323.025	213.863	236.39	557.446
10747.3	47582.8	208.165	49.8	396.063	194.316	145.254	244.323	411.35
10777.6	47580.8	38.579	96.52	285.596	182.485	132.791	152.188	344.542
10702.1	47581.3	4368.4	3.702	75.923	304.705	60.152	277.761	160.317
10843.1	47582.8	47.992	179.491	471.779	258.058	170.418	238.759	578.105
10984.1	47582.8	6159.87	0	1596.37	313.239	133.511	1816.35	53.894
10511.5	47581.8	1047.26	0	51.532	560.058	48.696	641.534	124.714
10873.4	47583.7	200.372	516.058	1044.22	614.605	410.886	554.114	1060.65
11060.5	47583.2	5662.21	0	4229.63	507.871	264.416	525.286	420.683
10971.1	47583.2	5916.02	0	1711.07	1029.77	140.632	408.041	224.927
11043.1	47582.3	1158.13	0	2074.84	287.988	150.369	618.529	203.973
10936.9	47585.7	706.492	415.031	831.988	436.305	357.179	472.342	904.823
10994.5	47583.7	5923.3	0	3520.31	478.81	181.771	377.069	145.269
11066.9	47583.7	6538.16	0	3121.14	616.715	151.663	517.162	244.386
10847.1	47586.2	117.498	688.373	1068.82	615.403	416.323	556.68	1276.18
10881.3	47584.7	266.509	261.63	492.084	241.302	179.341	187.303	408.876
11097.2	47583.7	1606.52	0	2549.63	318.924	206.068	447.96	808.686
10866.4	47586.2	134.216	328.804	622.766	370.505	254.462	401.116	719.797
10869.4	47585.2	22.658	68.094	129.525	76.924	50.956	84.963	150.073
11006.9	47585.7	1952.5	0	3774.37	388.546	139.648	273.57	85.897
11030.7	47587.7	4553.69	0	4625.16	746.136	240.118	1941.76	214.589
11052.6	47587.7	5482.3	0	3458.7	414.59	152.844	404.903	602.55
11070.4	47588.7	4548.74	0	2388.3	403.864	99.456	404.958	131.039
10857	47590.7	287.843	1122.92	1485.89	881.418	594.191	660.539	1542.79
10684.2	47587.7	4369.28	6.555	92.137	1211.5	63.81	315.543	233.875
10852	47588.2	48.528	365.82	561.408	347.49	228.994	261.737	587.03
11111.6	47588.2	3314.49	0	2485.54	361.804	99.894	457.521	75.871
10722.5	47590.7	3086.46	5.324	173.68	444.595	70.34	979.117	167.848
10836.6	47589.7	58.535	303.787	599.55	366.529	246.579	335.178	819.953
10649	47588.2	216.779	76.852	118.138	63.664	40.915	63.71	156.242
10841.6	47590.2	56.579	267.033	452.494	242.18	170.67	265.26	485.53
10972.1	47591.7	6727.5	0.647	4282.42	839.332	253.666	1648.49	316.859
10714.5	47589.7	4799.48	3.977	103.184	346.387	66.535	313.196	270.154
10945.3	47588.7	310.745	74.591	148.412	70.277	60.052	77.691	142.124
10994	47589.7	2112.67	0	2087.15	262.188	73.727	196.498	113.67
11009.9	47590.7	5937.63	0	3201.85	605.522	163.518	295.909	179.488
10878.3	47590.7	79.627	86.697	273.949	157.325	120.378	133.686	323.718
10983.1	47590.7	4683.39	0	4210.21	412.82	142.194	550.788	178.561
11022.8	47592.2	4996.32	0	4484.95	556.028	190.415	520.885	213.073
10849	47592.7	94.44	527.274	812.175	512.511	324.264	437.214	919.938
10867.4	47593.7	58.151	295.092	500.204	291.838	212.585	204.821	477.141
10861.4	47594.2	178.506	630.072	963.787	604.975	417.197	434.914	1127.38
11083.8	47592.2	1152.94	0	1287.98	190.702	92.691	206.766	27.729
11052.1	47594.2	1226.55	0.17	1562.69	118.666	70.396	399.349	63.541
10638.6	47594.7	437.833	93.565	451.81	303.609	160.697	379.998	558.628
11037.2	47593.2	353.59	0	1486.6	114.058	57.708	219.962	15.115
10845.1	47594.2	8.383	72.21	325.067	164.177	112.523	160.547	302.3
10991	47595.2	1268.81	0	2430.89	182.391	97.561	144.006	754.094
10840.1	47595.7	23.012	101.388	343.41	194.401	138.706	191.055	421.208
10836.1	47595.7	27.041	186.683	385.898	253.984	166.178	198.996	508.708
10997.5	47596.7	3067.68	0	1949.73	319.498	185.91	244.864	328.196
11106.7	47596.2	5582.92	0	2675.39	637.405	143.017	425.166	98.739
11003.9	47596.7	621.936	0	1388.19	140.536	86.735	243.619	669.082
10831.2	47599.1	3.395	8.773	142.399	107.557	75.875	120.365	297.363
10848	47596.7	21.344	124.594	239.098	130.934	85.135	91.83	215.616
10946.8	47596.7	341.95	62.097	133.97	59.792	51.739	55.614	96.572
11082.3	47598.1	6844.82	0	3481.59	1161.49	239.51	712.328	298.327
10918	47602.1	526.558	244.112	665.034	360.006	325.98	348.177	811.487
11048.6	47598.1	1471.55	0	1269.76	112.599	68.348	219.4	83.303
10844.1	47601.1	121.995	611.301	1132.34	640.716	461.388	514.327	1209.57
10855	47598.6	57.284	94.581	196.066	112.028	79.968	88.076	235.803
10932.9	47599.6	383.123	137.714	335.354	164.004	146.941	184.131	306.136
11095.2	47599.6	6188.34	0	2090.42	1685.6	180.797	947.893	196.866
10677.3	47600.6	514.155	13.166	257.874	605.553	105.357	286.103	470.424
10836.6	47602.1	83.208	223.47	592.236	341.527	249.979	422.748	853.421
10860.5	47600.6	168.127	454.936	728.265	422.621	304.55	325.558	749.521
10896.2	47603.6	5571.1	36.078	538.479	496.194	193.38	791.66	398.507
10938.4	47600.6	711.579	175.916	300.717	140.886	142.739	133.99	271.405
11047.1	47600.6	1464.26	0	1319.54	100.683	60.416	119.944	301.457
10851	47604.6	258.929	438.498	705.644	375.719	281.836	280.362	718.718
10626.7	47601.6	491.928	9.328	105.005	264.336	34.731	190.439	98.85
10681.3	47604.6	564.536	179.964	121.348	1096.71	59.078	158.071	270.722
10957.7	47604.1	3243.89	2.438	2659.68	401.088	181.004	439.417	209.575
10988	47604.1	5934.81	0	3258.65	498.471	221.605	932.298	350.13
10723	47603.6	2801.29	2.677	90.221	643.901	39.944	252.123	169.905
10838.6	47602.6	15.301	48.922	148.338	97.506	61.631	107.803	191.678
11048.6	47605.1	3814.72	0	3300.65	293.212	172.482	574.045	744.022
11072.4	47605.1	6276.56	0	2744.03	398.521	152.26	768.748	145.307
10753.2	47607.1	406.092	216.391	547.598	299.113	208.351	313.905	696.195
10715	47607.1	416.406	138.593	72.05	904.404	44.34	117.673	184.127
10688.2	47605.1	776.72	21.417	84.633	750.857	49.203	128.641	158.674
10829.2	47607.1	47.396	147.223	663.621	363.047	267.16	395.889	880.736
10860	47605.6	123.819	159.686	351.106	168.602	139.302	146.677	349.554
10907.1	47607.1	446.708	208.734	516.13	236.41	184.421	249.559	527.822
10842.6	47607.1	108.146	400.634	889.523	442.828	328.806	430.364	963.208
10901.7	47605.6	292.459	82.846	164.056	68.155	60.439	91.86	170.663
10911.1	47607.1	70.883	10.065	151.59	43.672	36.506	58.009	124.23
11042.1	47607.6	4079.79	0	1465.82	270.425	204.102	1220.86	662.6
10642.1	47607.1	770.025	24.779	196.733	134.368	43.949	184.802	147.581
11106.2	47607.1	746.388	0	1063.62	80.079	38.418	133.134	19.648
10719	47610.1	560.096	132.074	67.719	551.033	29.175	103.631	143.466
11035.2	47608.6	6735.6	0	829.055	480.557	798.956	2081.03	181.271
10854.5	47609.6	95.43	177.339	397.078	225.756	170.253	214.139	467.934
10886.8	47611	275.606	150.522	180.208	116.039	89.095	235.333	219.9
10930.4	47610.5	3480.59	6.364	402.046	482.974	143.426	606.978	444.99
10980.6	47608.6	3401.89	0	1391.22	929.269	78.076	713.687	95.385
10861.9	47608.6	90.673	78.077	111.308	72.256	53.344	58.793	115.318
10994	47612.5	5531.11	0	4963.4	712.093	203.532	1109.45	145.655
10834.6	47610.5	92.139	394.97	667.894	444.558	292.336	365.239	818.317
10898.2	47610.1	525.738	86.769	251.71	135.621	98.071	187.03	215.391
10822.7	47613	58.763	327.249	992.674	572.961	426.53	621.236	1342.39
10977.1	47611	1948.27	0	368.322	465.492	31.128	370.529	70.249
11001.4	47611	1909.95	0	2261.46	416.618	179.496	1369.8	43.488
11058	47612	7348.18	0	2047.08	741.418	365.536	1414.85	426.181
10724	47611.5	2816.54	2.024	56.781	399.175	29.945	183.007	108.727
10846.1	47615.5	445.303	674.124	1458.92	891.768	619.548	824.012	1773.27
11109.6	47611	958.195	0	2837.85	444.465	120.448	639.38	35.223
10672.8	47611	2009.24	0.528	48.534	144.753	26.438	98.412	101.544
10915.1	47612	256.682	69.067	165.312	79.234	60.913	93.864	166.356
10642.5	47614.5	783.931	10.473	720.708	276.581	225.115	1126.04	726.28
10862.4	47612.5	190.624	114.819	153.768	102.795	73.748	109.15	181.123
11078.9	47613	6456.46	0	2222.75	954.116	141.545	739.176	121.758
10982.1	47612.5	1395.86	0	151.305	461.989	18.003	208.323	50.961
11021.3	47613.5	4719.77	0	3193.72	559.742	230.631	691.52	104.483
11037.2	47613.5	2819.74	11.815	695.358	252.478	302.49	993.687	210.805
10755.7	47614	449.456	163.855	335.708	162.991	115.688	152.024	382.909
10660.4	47615.5	4396.46	11.614	193.974	652.176	58.752	510.048	305.624
11052.1	47614.5	4583.17	0	1222.36	229.178	119.153	499.991	116.604
10692.7	47618	3237.48	100.16	588.817	2469.38	294.565	580.765	1027.53
10752.2	47617	557.013	182.525	180.902	93.431	62.125	87.047	190.102
10924	47618.5	458.667	100.818	554.252	249.597	216.834	403.344	619.596
11063	47615.5	3277.52	0	2142.81	394.932	168.91	641.356	318.79
10720.5	47616.5	766.068	255.565	94.962	1263.2	60.968	143.244	176.715
10830.7	47621.5	456.466	1658.69	3580.26	1939.51	1283.27	1456.4	3463.97
11089.8	47616.5	1522.12	0	1750.07	177.733	90.682	401.565	128.361
10680.3	47617	289.14	106.871	93.008	763.952	37.795	87.545	137.357
10903.1	47616.5	915.833	28.642	161.708	134.369	45.557	106.002	138.245
10916	47619.5	453.26	385.275	861.553	442.63	395.975	486.586	968.667
10500.6	47619	1.019	358.016	998.842	469.656	363.676	335.827	1283.92
10763.7	47617.5	629.06	136.036	319.839	121.909	89.368	136.414	240.716
11000.4	47618	5482.33	0	2453.9	871.844	170.32	1479.89	44.7
11008.4	47618.5	267.975	0	1869.1	251.168	115.979	438.552	256.036
10673.8	47617.5	2855.48	11.516	65.316	443.324	25.426	108.481	132.578
10707.6	47622	226.192	41.97	837.568	3332.41	478.397	689.953	1366.87
11027.2	47619.5	2004.94	0.516	2311.64	343.69	1315.82	1333.73	964.702
10677.3	47620	723.999	215.773	105.571	674.007	42.479	81.877	162.014
10861.9	47620	1775.74	26.111	146.785	134.98	74.484	265.814	220.815
10653	47619	328.148	79.052	94.232	38.69	24.341	89.323	73.197
10726.9	47618.5	1893.22	3.358	52.465	427.043	19.502	161.676	112.425
11066.9	47621	4886.84	0	3004.81	393.184	212.838	1222.44	381.493
10820.2	47622	107.006	533.637	1336.4	732.614	512.098	591.115	1516.03
11110.1	47619	1209.68	0	1953.34	171.59	62.908	184.921	45.136
10853	47620	1997.13	29.401	61.924	726.505	37.707	62.967	35.253
10866.4	47620.5	584.364	125.129	265.553	283.542	114.333	242.824	283.531
10987.5	47622	1475.51	0	4295.24	462.736	232.137	840.066	690.054
11035.2	47621.5	5970.61	0	1715.99	349.555	233.06	553.514	188.536
10885.8	47624	408.637	275.068	393.721	203.035	161.808	219.11	518.038
11096.2	47621.5	3046.16	0	3351.76	360.68	205.131	395.243	456.905
11108.6	47621.5	5952.81	0	3023.4	585.284	146.145	543.963	116.21
10493.6	47621.5	2.406	272.044	663.528	299.952	230.579	238.784	892.627
10498.1	47621	1.211	56.404	207.746	76.715	63.648	66.441	233.403
10644	47623.5	4680.96	9.495	399.905	868.62	129.234	720.327	455.988
10812.8	47622	76.972	24.516	145.869	83.549	63.705	89.152	223.889
10855	47623	1040.81	91.271	63.303	66.849	18.398	50.437	29.908
11074.9	47623	5727.03	0	2073.72	380.715	118.564	680.163	163.967
10722.5	47623	3669.03	303.112	177.261	1699.99	98.784	279.461	356.909
10848.5	47623.5	325.828	190.964	471.254	371.054	232.306	247.735	493.854
10876.8	47625.4	880.542	380.436	598.438	347.39	268.358	340.938	705.752
10931.9	47625.9	755.564	286.198	797.18	425.628	352.847	480.508	937.633
10979.6	47622	5555.47	0	2232.31	1674.46	271.673	640.687	166.087
10973.1	47622.5	5999.87	0	1810.08	1028.15	183.407	1499.99	50.062
11088.8	47624.4	6749.01	0	5134.65	627.87	296.677	744.171	778.816
10622.2	47624.9	5721.79	4.85	349.644	324.832	157.155	849.804	371.133
10498.1	47627.4	5.112	1144.94	2943.01	1250.19	978.958	1017.78	3209.09
11052.1	47624	6772.52	0	2428.51	420.379	154.714	1745.53	89.668
10861	47626.9	2136.39	231.688	97.344	71.164	37.169	93.264	95.78
10917.5	47624.4	91.287	146.856	229.927	139.659	122.519	138.46	315.97
11058.5	47625.4	5623.36	0	2214.29	292.936	119.819	1117.94	88.329
10995.5	47626.4	2198.28	0	2498.73	268.78	128.036	865.683	108.541
10676.3	47625.9	225.786	102.26	44.41	569.542	22.577	42.234	91.64
10684.2	47629.9	6737.66	36.227	305.155	1916.62	140.259	581.643	601.806
10816.3	47626.4	30.962	158.723	375.598	200.83	141.349	145.523	356.409
10868.9	47628.4	543.599	168.505	311.524	214.307	142.655	209.926	303.965
10915.1	47626.9	187.675	369.469	596.935	328.071	254.755	262.488	543.863
10978.6	47625.9	1883.52	0	451.304	382.62	61.36	189.14	60.343
11010.9	47626.9	3201.17	0	2110.18	251.349	109.953	479.968	86.476
11103.7	47629.9	3215.5	0	6956.57	694.688	331.68	1435	176.428
10810.8	47629.9	133.529	457.093	1064	569.795	415.258	444.889	1142.98
10724.4	47627.9	485.822	119.786	49.424	549.669	25.358	75.521	111.281
10842.6	47629.4	296.488	362.055	684.639	389.98	283.742	287.499	659.564
10804.9	47632.9	13.87	3.337	164.412	133.303	101.145	132.813	426.648
10836.1	47629.4	163.99	276.446	554.919	309.525	212.933	211.378	598.434
10920.5	47629.4	384.58	250.225	462.983	259.037	213.61	264.168	493.063
11069.4	47630.4	1538	0	2842.12	417.419	183.776	588.872	330.951
10505.6	47629.4	0.14	54.198	206.161	99.795	75.293	76.972	223.653
10676.8	47630.4	358.509	163.173	69.076	880.748	36.598	90.553	149.467
10694.7	47632.4	5816.16	28.876	313.346	2474.7	154.46	539.695	771.668
10882.3	47628.4	80.579	58.789	83.057	50.655	42.253	57.212	139.539
10909.6	47631.9	859.148	661.901	1082.53	606.203	459.338	505.062	946.615
11061.5	47631.9	7011.88	0	2010.69	271.035	112.059	772.895	217.124
10725.9	47630.9	966.162	128.399	67.674	707.764	33.063	114.61	136.127
10821.7	47629.4	81.355	114.031	304.522	139.917	104.414	164.835	298.591
10857	47630.9	1099.64	116.476	51.907	45.722	16.093	45.578	24.104
10989.5	47632.9	5095.97	0	2913.61	764.92	247.631	3581.75	246.728
10815.8	47629.9	30.295	131.529	242.301	142.725	92.857	104.668	217.739
10914.6	47632.9	447.124	617.117	874.994	529.577	404.332	425.56	784.749
10580	47630.4	9.506	85.604	413.08	195.893	142.394	157.074	513.291
11005.4	47631.9	3967.65	0	1302.41	347.896	179.569	1540.9	113.426
11042.6	47632.9	5968.65	0	2496.4	419.125	163.704	1697.64	286.794
10828.7	47632.9	329.694	343.456	910.323	455.273	324.665	475.753	1018.77
11002.9	47632.4	1643.96	0	656.054	169.239	132.481	759.084	242.674
10501.1	47636.9	12.018	1147.92	2832.26	1285.1	1003.75	1044.77	3208.94
10830.7	47630.9	72.151	92.241	190.071	104.325	76.139	87.376	215.192
10886.8	47632.9	416.802	271.518	444.467	241.733	192.798	234.325	535.072
10899.7	47635.9	639.186	338.5	892.375	403.6	338.717	524.557	925.656
10902.2	47631.4	197.969	82.496	136.575	67.671	57.238	77.701	196.703
10999.9	47633.4	1277.61	0	2657.95	373.27	424.251	1402.72	525.786
10879.3	47634.9	617.535	259.873	321.337	201.211	152.643	142.651	353.59
10623.7	47638.8	14748.5	29.416	485.514	561.345	248.743	1229.74	308.846
10813.3	47632.9	179.513	190.708	305.44	154.308	113.088	105.14	309.314
10851.5	47632.4	318.795	75.747	65.709	100.324	32.014	50.712	64.758
11080.3	47634.4	4600.67	0	3519.97	591.921	222.504	684.973	333.225
10579	47636.4	74.665	675.403	1337.88	623.125	457.672	451.27	1682.38
10932.9	47634.4	379.768	222.562	317.447	176.711	132.476	145.658	346.896
10861.4	47634.4	3529.11	30.83	65.6	326.104	37.915	111.972	95.926
10929.9	47635.9	191.033	110.665	329.865	153.188	128.047	151.411	281.102
11055	47634.4	2421.7	0	1948.39	244.844	96.761	556.275	108.847
10493.6	47633.9	0.83	72.316	242.681	108.604	87.273	133.039	328.005
10805.9	47634.9	57.972	171.483	509.646	258.683	174.04	185.613	559.872
10815.8	47635.9	333.719	273.051	450.06	232.647	176.856	204.6	530.395
10936.9	47637.4	836.899	283.184	667.114	349.05	293.109	329.773	654.998
10995	47633.9	354.258	0	711.508	119.394	150.542	756.665	39.238
10572.6	47637.8	140.734	415.179	1089.3	491.506	375.211	391.752	1441.33
10822.2	47638.3	482.549	456.533	1031.42	540.31	414.144	664.345	1280.33
10676.3	47638.8	706.684	399.398	125.062	1683.32	76.77	146.985	265.002
10727.9	47635.9	406.994	80.544	45.55	252.938	18.764	71.108	90.177
11036.2	47637.4	5260.19	0	4419.34	477.468	179.935	998.209	105.569
10813.3	47635.4	172.666	118.954	199.589	91.224	75.795	76.971	211.232
10890.7	47637.4	545.608	248.948	493.942	261.125	235.841	274.921	508.955
10959.7	47637.4	4465.56	0	6656.54	958.065	238.072	455.592	1902.14
10895.7	47636.9	132.707	52.834	213.118	117.572	87.729	181.76	237.629
10494.1	47638.3	3.22	179.811	501.885	220.075	182.359	185.535	600.256
10921.5	47638.8	549.673	265.368	818.517	408.253	358.977	531.609	860.997
11090.3	47636.9	1115.99	0	727.419	74.413	55.76	112.834	133.676
10560.2	47640.3	5.651	246.178	926.262	446.886	333.849	314.824	1203.61
10830.2	47639.3	120.033	205.124	472.289	220.41	177.738	186.321	428.469
10863.4	47637.4	426.485	89.839	85.282	94.364	44.775	101.589	105.551
11027.2	47639.8	2266.34	0	3047.19	334.439	168.223	813.953	247.818
11097.2	47640.3	6065.35	0	2294.53	495.218	184.644	636.788	473.903
10730.4	47639.3	3260.79	29.025	60.079	408.76	20.13	116.271	110.514
10795.4	47641.3	2911.9	8.026	151.063	312.437	96.782	270.708	387.334
10804.4	47640.8	159.043	356.94	652.433	357.584	251.355	243.531	696.232
11054	47639.3	1781.19	0	960.763	137.032	46.698	167.573	623.307
10717.5	47642.3	4988.17	12.609	153.57	3264.4	107.663	429.124	311.471
11060	47640.8	3148.61	0	1781.14	224.227	89.045	368.845	192.749
11077.9	47640.8	3752.65	0	2574.87	499.293	203.423	869.024	302.603
11087.8	47642.3	8240.59	0	6452.12	717.873	421.027	860.762	2435.65
10809.8	47641.3	196.912	134.281	382.047	211.746	158.197	175.339	502.809
10964.7	47641.3	1119.51	0	1640.06	178.524	58.627	103.295	184.817
11057	47640.8	3061.88	0	1304.9	198.351	61.188	204.998	689.589
10949.8	47641.8	3583	0	2878.42	494.143	240.756	1329.52	81.922
10563.1	47646.3	51.919	1608.98	3662.36	1807.48	1294.87	1282.8	4381.83
10799.4	47642.8	470.014	150.683	379.915	241.465	157.494	162.365	495.836
10812.8	47644.8	178.039	215.083	556.392	302.368	243.332	314.58	715.11
10836.1	47643.8	183.155	185.074	552.159	332.42	243.104	255.168	638.753
10913.1	47643.3	429.546	228.909	804.179	376.87	298.617	722.241	578.622
10970.2	47644.3	1012.63	0.254	4315.49	523.569	343.49	978.414	711.929
11034.7	47642.8	6532.82	0	2623.07	611.003	174.713	2153.28	21.142
11112.1	47642.8	2864.81	0	1287.66	177.208	75.106	174.579	49.867
10975.6	47643.3	6220.37	2.919	2006.14	1540.59	187.591	875.855	427.769
10493.6	47642.3	3.614	76.863	259.26	103.773	96.781	97.019	308.496
10825.2	47642.3	45.897	83.407	148.242	89.048	64.483	108.897	158.039
10890.2	47645.3	540.956	573.764	1134.75	711.226	545.125	576.105	1408.85
11069.9	47644.3	6115.53	0	3052.53	411.722	182.601	1595.32	209.387
10744.8	47643.8	731.244	31.672	199.664	103.247	58.628	100.013	152.286
10998.4	47643.3	1486.49	0	1476.4	265.029	76.54	367.423	59.665
11053.5	47643.8	2335.69	2.343	1030.63	161.206	65.928	121.029	1653.84
10645.5	47645.3	2702.03	22.729	181.99	223.204	139.699	211.581	942.532
10918	47644.3	140.909	74.377	379.279	178.421	135.164	417.173	281.893
10821.2	47649.3	74.978	30.915	345.314	217.168	164.369	263.478	495.07
10899.2	47647.8	838.476	671.622	1376.53	684.298	582.463	657.316	1442.31
10695.2	47648.3	5645.2	27.887	301.672	1911.95	176.226	569.525	608.158
10796.4	47646.8	1053.64	272.965	648.087	443.687	232.935	318.87	791.114
10921.5	47645.3	275.92	113.551	307.072	151.56	123.337	306.421	294.566
10500.6	47646.8	3.053	290.182	705.248	364.696	251.571	279.784	779.286
10825.7	47644.8	50.242	120.1	215.639	141.415	94.609	123.381	235.316
11027.7	47646.3	4411.84	0	4054.35	450.8	183.664	899.751	137.213
10494.6	47647.8	2.091	381.782	1095.05	491.781	391.456	405.935	1381.84
10674.8	47648.8	869.018	339.488	126.953	1435.25	70.785	133.515	224.626
11060.5	47647.3	9226.93	0	5538.98	1112.04	323.751	580.417	546.652
10511.5	47648.8	1423.06	6.674	206.663	824.24	145.008	692.272	2024.84
10828.7	47650.3	197.505	206.8	539.148	311.22	236.484	258.742	589.745
11045.6	47645.8	662.372	0	1930.06	186.314	84.35	356.248	117.578
10879.8	47647.3	268.679	166.601	250.927	161.383	126.078	115.918	311.608
10825.7	47647.8	91.715	136.921	307.019	209.238	152.352	214.917	437.278
10834.1	47647.3	138.628	192.785	367.019	208.387	163.866	159.434	352.455
10954.8	47648.3	6649.21	0	1550.9	4120.62	131.777	677.413	130.998
11020.8	47648.3	6953.7	0.512	3628.46	608.682	328.791	744.678	314.245
10730.9	47647.3	1706.02	7.72	50.277	548.295	22.211	102.937	87.357
10792	47648.8	246.276	170.188	493.172	294.195	198.443	255.399	673.714
10885.3	47649.3	74.436	203.652	458.947	315.223	248.721	271.155	571.632
11103.7	47648.8	6404.68	0	1939.7	362.956	125.207	513.451	188.207
10840.6	47653.7	546.582	160.015	602.494	371.064	282.368	345.768	758.769
10670.3	47649.3	3947.85	19.892	89.239	665.147	37.657	163.398	167.463
10799.9	47650.3	291.879	301.499	527.477	274.017	184.703	235.01	548.739
10922	47648.8	177.032	71.504	167.103	77.709	61.8	72.389	135.425
10981.1	47649.8	3791.15	0	3342.59	353.662	160.53	1099.86	130.955
11034.2	47649.3	5694.96	0	1790.97	459.118	130.139	933.412	101.071
11078.9	47649.8	2794.93	0	2274	335.458	147.971	809.137	173.28
10925.5	47650.8	583.101	230.633	544.352	286.938	243.775	310.428	618.727
10975.6	47649.3	918.468	0	1637.63	213.06	116.345	976.519	41.67
11052.1	47650.3	6175.3	0	4713.36	615.662	195.868	638.617	231.596
10607.3	47653.2	5396.81	26.164	304.451	316.259	124.035	350.573	386.155
10620.7	47654.2	3932.95	112.048	215.245	391.586	45.479	302.581	178.244
10890.2	47653.2	167.36	384.157	772.809	528.809	386.776	441	880.893
10833.7	47652.2	143.07	168.465	287.888	160.696	115.765	106.269	260.805
11006.4	47652.7	6511.2	0	958.264	386.368	156.376	2796.41	167.916
10655.5	47654.2	2155.32	51.416	656.335	440.261	228.482	1282.46	774.018
10689.2	47652.7	3190.18	5.034	173.025	1508.65	95.21	309.408	286.88
10876.8	47651.7	103.396	96.37	216.599	123.55	97.007	108.052	291.77
10959.2	47652.7	3145.07	0	2693.26	766.199	123.945	488.33	285.608
10782.5	47656.7	218.379	576.735	1706.8	1060.93	730.352	818.948	2510.5
10997	47652.7	5139.06	0	2044.28	589.479	233.462	1058.66	144.63
11068.4	47653.2	6333.44	0	2735.53	603.868	150.664	861.831	150.788
11098.2	47653.2	2282.44	0	1554.23	296.6	374.733	1525.88	248.445
10545.8	47654.2	7.44	397.75	951.033	501.6	371.062	378.485	1235.49
10669.4	47653.2	2615.11	5.565	94.882	286.904	35.258	104.036	157.305
10794.9	47653.7	217.627	274.454	419.146	253.152	179.019	210.651	494.8
10809.3	47654.7	171.602	137.126	334.287	217.86	151.74	188.116	413.695
10494.6	47654.7	3.265	220.516	713.541	323.417	246.162	240.908	815.926
10645	47654.2	4742.55	0	138.491	242.559	43.518	314.171	240.881
10724.4	47655.2	550.636	120.982	97.533	918.224	51.418	83.56	162.838
10904.6	47654.2	400.36	154.802	284.907	164.085	141.808	146.398	368.302
11111.1	47655.2	869.826	0	1952.31	277.044	145.27	551.044	285.785
10805.4	47657.2	285.687	178.663	581.683	366.414	252.811	330.477	785.989
10991	47656.2	7388.48	0	3649.55	905.728	229.893	1832.99	105.114
11031.7	47654.7	5301.22	0	1211.69	598.347	181.962	1499.6	297.724
10674.3	47656.7	733.318	257.882	128.422	1473.77	70.319	173.624	242.595
10910.6	47657.2	552.258	168.038	666.071	320.448	285.256	355.706	761.405
10927.5	47657.7	375.771	60.239	378.539	173.996	138.29	205.857	383.576
11055.5	47656.2	2216.75	0	2691.4	703.993	180.054	1984.22	89.178
10727.9	47654.2	1072.27	15.442	48.512	263.761	26.896	59.205	92.396
11079.4	47656.2	3497.67	0	1732.9	216.431	107.562	902.077	99.949
11103.2	47655.7	1173.27	0	1335.37	174.648	119.013	362.121	199.464
10560.2	47655.2	0.283	41.443	199.556	102.331	71.933	95.93	227.052
11041.6	47656.2	2882.2	0	3465.69	544.432	190.479	1104.82	166.117
10667.9	47656.2	2663.97	4.291	64.588	305.136	21.611	131.189	127.188
10882.8	47656.7	331.291	239.755	423.876	282.803	192.211	237.393	456.784
10894.2	47656.2	122.762	30.526	149.985	82.344	64.48	85.394	187.292
10563.6	47659.7	19.308	242.827	964.44	430.687	311.351	332.729	1150.96
10877.8	47657.7	314.233	297.161	399.367	260.158	184.527	258.274	519.105
10926	47656.2	163.257	81.182	240.152	116.042	83.154	91.879	208.07
10975.1	47657.2	5221.35	0	2429.29	731.924	170.779	605.137	321.398
11026.7	47657.2	2311.06	0	817.096	181.487	65.096	503.569	96.664
10540.8	47657.2	0.745	97.168	325.11	154.386	120.94	123.239	453.052
10814.8	47659.2	145.927	158.737	538.951	317.183	230.601	269.179	636.289
10823.7	47658.2	167.172	128.398	393.739	259.259	183.149	243.465	514.145
10493.6	47659.2	2.225	190.352	635.984	282.74	228.765	265.588	724.375
10687.2	47660.2	5176.64	9.193	199.569	1529.72	105.329	364.26	398.347
10831.7	47659.7	122.983	67.214	358.296	221.069	166.152	204.126	455.88
10979.1	47659.7	780.383	7.447	2057.14	360.165	179.081	519.346	409.137
10720	47659.2	1697.22	138.031	142.658	1237.37	69.352	187.065	307.682
10797.4	47660.2	260.34	91.311	260.226	161.2	108.93	187.283	391.957
10947.8	47657.7	1361.27	0	1435.55	932.626	57.997	250.873	39.116
10567.6	47659.2	24.158	142.66	419.788	210.899	152.216	175.521	541.144
10869.4	47662.2	588.925	283.549	567.273	354.849	285.457	338.751	671.452
11066.9	47662.7	3867.77	0	1160.29	275.459	112.097	985.918	498.414
11086.3	47660.2	6260.41	0	3035.24	307.238	100.328	349.644	70.823
10543.3	47660.2	5.054	292.104	651.212	305.633	232.677	201.764	761.151
10642.5	47659.7	316.023	6.763	79.57	56.706	32.045	198.868	495.699
10945.8	47661.2	4175.1	0.459	2395.66	1026.84	131.437	504.21	118.873
10637.6	47661.2	2569.21	1.465	190.079	330.098	63.514	605.208	385.131
10793.9	47662.7	407.872	54.334	370.76	220.173	145.056	174.785	523.407
11096.7	47661.7	4100.96	0	4880.3	583.604	180.328	577.776	155.239
10646.5	47664.2	3069.01	1.164	238.186	178.654	112.265	723.534	388.788
10956.3	47661.2	1836.38	0	1982.37	461.212	260.309	429.407	198.251
10712.5	47664.7	5231.49	27.954	217.276	4524.63	139.995	594.071	526.23
10880.8	47665.1	420.88	624.529	905.153	609.228	437.866	600.084	1088.26
10704.6	47663.7	1730.64	6.242	139.974	1850.37	107.776	257.158	338.967
10809.3	47663.2	415.55	350.812	560.67	326.284	264.605	272.159	692.474
10903.6	47661.7	386.914	49.552	143.074	70.234	63.168	119.267	558.657
11012.3	47662.7	4459.28	0	2764.92	270.219	158.663	737.837	999.588
10599.9	47664.7	1922.32	71.937	304.178	668.698	120.077	336.864	282.341
10668.4	47662.2	2610.93	8.149	48.005	379.033	23.311	142.571	117.943
10491.7	47662.7	2.348	133.019	399.616	164.444	133.737	142.433	456.489
10927.5	47664.2	494.868	73.291	310.945	143.723	131.057	217.35	355.78
10964.2	47664.2	4750.76	0	3960.95	559.387	232.737	1226.39	254.579
11104.7	47663.2	6523.61	0.216	1365.74	632.708	117.126	355.346	359.945
10496.6	47664.2	6.661	140.236	505.598	239.106	175.835	176.039	560.68
10813.3	47665.6	247.256	312.974	449.67	261.378	203.971	220.335	519.265
10895.7	47664.7	317.769	114.721	428.567	254.063	192.602	335.161	526.89
10672.8	47664.2	378.723	108.948	85.49	791.583	44.991	93.455	164.677
11000.4	47668.1	7723.45	0	3884	2324.9	176.889	1019.47	189.232
11092.8	47666.1	6331.79	0	5112.38	589.652	148.503	482.176	88.867
10489.7	47664.7	20.65	225.445	526.527	234.547	177.935	194.779	631.953
10887.3	47666.6	107.57	329.237	715.255	406.167	311.987	355.597	739.403
10910.6	47664.2	213.497	83.654	192.892	93.39	81.495	112.594	183.183
10953.3	47667.1	6103.15	0	3769.32	2638.95	214.635	823.944	147.846
10724	47666.1	2021.69	181.717	145.597	1008.6	67.419	170.322	231.048
10789.5	47665.6	139.435	43	156.648	104.969	70.031	74.899	229.843
10862.9	47666.1	371.923	161.331	314.99	199.005	145.497	179.624	393.765
11051.6	47666.1	1031.1	0	1600.5	159.828	80.094	287.014	38.795
10816.3	47669.1	367.037	263.759	468.644	278.806	206.977	213.426	474.039
10589.4	47668.6	435.454	174.729	161.151	74.109	60.481	77.109	120.059
10489.2	47668.1	19.209	238.445	734.964	302.126	241.066	226.392	841.187
10668.9	47668.1	3212	28.131	114.675	974.501	44.649	256.798	184.431
11081.8	47669.1	5192.69	0	2957.14	372.373	204.704	472.877	746.893
10680.8	47667.6	1081.73	3.563	103.437	478.561	42.66	163.461	187.563
11075.9	47670.1	1986.28	0	3230.11	344.829	197.319	335.617	791.468
10654.5	47668.1	631.834	8.31	144.806	91.732	49.132	243.381	158.909
10785.5	47668.6	128.922	36.957	215.673	217.617	101.979	138.889	335.148
11014.3	47667.1	1517.06	0	764.731	103.766	43.667	155.61	115.067
10626.2	47670.1	2107.59	65.794	141.765	198.362	36.045	229.981	183.853
10809.3	47670.1	116.548	134.879	315.302	164.102	134.154	148.784	389.2
10985	47669.1	1654.35	0	1720.78	377.18	87.926	382.988	87.979
11012.8	47670.1	9400.45	0	4838.28	743.052	475.227	2507.51	334.18
11063	47671.1	4897.62	0	1431.16	490.808	165.795	2703.34	66.365
10518	47669.1	0	36.56	263.912	123.356	98.922	103.774	314.266
10523.4	47671.6	3.443	409.433	1329.97	613.473	460.631	458.786	1419.2
10893.7	47673.1	734.517	381.549	860.189	408.999	363.656	538.107	997.745
10485.7	47670.1	0	37.621	175.458	73.503	60.036	61.228	246.872
10711.5	47671.1	997.387	22.8	74.683	1182.44	44.755	161.68	203.53
10888.3	47671.6	117.22	147.237	263.9	154.006	118.098	147.592	333.605
11040.6	47671.6	4566.5	10.972	1178.54	628	251.272	248.973	2022.21
10673.3	47672.6	613.291	189.705	141.181	863.426	73.129	155.007	309.698
10845.1	47674.6	4199.61	18.863	239.481	181.263	116.58	296.804	294.777
11029.7	47670.6	949.083	0	867.56	150.684	56.554	261.047	48.265
10511	47671.1	0.353	16.958	153.19	74.594	58.796	51.514	185.568
10810.8	47672.1	105.647	146.012	298.744	177.392	133.523	162.919	361.21
10870.9	47674.1	690.184	182.526	216.584	120.542	104.799	155.015	220.787
10514	47673.1	1.947	346.538	1012.37	461.958	363.035	346.179	1176.29
10840.1	47676.1	3410.13	53.387	396.724	251.202	177.915	340.99	321.516
10877.8	47674.1	333.956	210.749	338.074	195.207	164.395	164.945	387.421
10484.7	47673.6	8.815	203.73	676.081	305.183	242.127	223.669	899.848
11096.7	47675.1	7972.08	0	2010.57	501.336	163.674	1678.15	185.627
11074.9	47673.1	574.325	0	1289.8	128.843	83.428	272.399	178.326
11089.8	47675.1	4082.01	0	1774.98	331.428	135.205	557.211	329.388
10717	47676.1	671.065	171.355	102.868	573.652	47.751	128.913	176.872
10519.4	47677.1	7.367	566.699	1197.13	587.449	424.401	349.465	1266.91
10658.9	47678.6	5479.45	34.294	186.94	779.498	89.915	361.121	242.782
10713.5	47677.6	669.678	165.016	101.017	508.764	48.224	140.608	187.821
10898.7	47677.1	538.75	187.935	443.442	250.838	207.347	273.218	461.382
10940.9	47676.6	6264.78	0	4787.64	815.621	248.859	547.66	182.161
10957.7	47676.1	5606.01	0	2070.99	1216.96	130.718	1698.17	24.881
10997.5	47677.1	1075.45	0	1887.64	207.624	86.176	353.187	88.858
11007.9	47676.1	841.406	0	1815.99	177.186	115.154	565.195	36.216
10510.5	47677.6	4.303	429.792	1011.15	482.8	374.075	369.98	1173.21
10982.6	47678.6	2575.02	0	3754.21	543.63	165.936	627.794	376.499
10489.2	47678.6	1.382	222.504	843.093	372.475	308.094	688.617	1064.62
10504.1	47677.1	0.414	111.759	513.242	247.051	170.316	219.408	615.662
10909.1	47678.1	709.129	168.947	653.554	348.7	282.436	604.848	721.943
11081.8	47677.6	4677.83	0.101	753.378	267.192	67.232	312.858	615.574
10969.7	47677.1	2125.02	0	1706.1	300.065	64.304	261.881	42.822
10887.8	47681.5	138.956	57.129	308.829	203.377	154.53	301.216	447.129
11046.6	47678.6	6669.48	0	1918.19	766.386	127.961	519.02	193.763
11073.4	47680.5	11359.3	4.193	5236.54	835.919	416.734	1073.44	4643.17
10483.2	47678.1	1.276	61.779	354.89	143.75	119.464	285.328	458.385
10524.4	47679	6.886	339.483	690.558	303.653	235.556	190.016	707.758
10681.8	47678.1	681.226	16.223	107.794	397.785	41.087	153.731	200.875
10594.4	47681	4604.08	29.35	139.042	350.365	57.114	180.006	103.517
10693.7	47679.5	2702.56	12.088	187.43	1210.46	112.685	329.571	449.937
10730.4	47680	3291.46	9.88	93.502	1321.7	43.371	225.535	97.373
10777.6	47682.5	1932.77	58.122	400.257	287.172	170.582	385.173	479.751
10878.8	47681.5	353.748	165.431	294.518	176.853	162.646	155.562	417.358
10670.3	47679.5	2276.78	40.198	97.026	1007.98	47.727	174.935	187.297
10704.6	47683	1111.25	178.689	174.951	826.008	82.417	155.07	306.566
10482.7	47681.5	1.41	0	221.094	89.603	84.768	500.011	226.75
10633.6	47681.5	1489.99	35.362	72.022	128.27	27.654	136.174	57.783
10803.4	47681.5	150.614	173.414	449.979	266.911	183.858	226.546	506.975
10892.7	47684	619.94	381.093	717.799	406.983	325.353	394.776	947.44
10909.1	47680.5	95.871	94.941	204.853	134.958	100.046	154.509	252.385
10912.6	47680	130.567	37.915	131.574	66.849	57.123	61.226	147.082
10978.6	47683	9855.25	2.063	5229.61	979.469	332.23	933.69	4230.14
11029.7	47681	3869.57	0	478.914	1084.54	37.803	245.241	112.272
11112.6	47681	670.305	0	1304.69	88.516	69.097	144.144	284.206
10493.6	47681.5	0.71	122.039	572.919	232.905	186.558	303.151	635.294
10686.7	47681.5	2704.42	22.29	223.758	883.567	90.598	320.961	441.023
10699.1	47681.5	638.509	27.344	86.327	693.061	43.507	134.952	169.505
10899.2	47681.5	219.935	115.166	171.87	87.306	72.149	80.96	180.206
10509.5	47683	0.114	295.5	746.104	357.872	255.448	244.133	867.43
10820.7	47681.5	256.293	121.577	197.185	106.993	83.506	99.42	262.172
10881.8	47684	272.42	264.795	385.706	291.487	202.134	238.413	502.031
11000.4	47684	4867.85	0	5145.68	651.495	258.717	608.893	387.207
10679.3	47682.5	392.688	102.458	205.082	666.745	87.971	154.725	351.21
10956.8	47683	2505.24	0	2690.38	455.726	132.637	448.834	79.477
10500.1	47685	0.152	420.162	1270.53	524.492	437.555	496.818	1371.92
10487.2	47687.5	6.788	119.936	1449.51	600.801	496.545	2052.81	1605.33
10520.9	47684.5	12.254	49.62	532.098	218.459	161.396	190.881	490.067
10622.7	47684	964.708	32.366	97.685	160.568	22.582	157.638	364.953
10718.5	47683.5	5117.24	28.132	76.895	540.703	46.487	135.002	92.45
10812.8	47685	227.757	85.7	260.562	141.309	115.928	112.901	309.996
10945.3	47684	1272.06	9.432	1870.24	241.367	145.03	250.88	276.328
10987.5	47683.5	1079.13	0	998.21	385.511	52.044	178.904	74.726
10910.6	47685.5	752.564	417.186	723.172	384.569	294.219	629.937	819.7
10915.6	47686.5	430.629	244.774	526.928	293.755	250.608	321.315	688.559
11048.1	47684	3117.07	0	867.608	259.207	83.554	669.657	365.266
10505.6	47687	1.934	403.198	1000.04	449.685	354.737	341.86	1126.11
10642.5	47691	6833.94	0.71	179.861	353.776	102.371	326.67	233.118
10712	47685	2758.25	83.601	141.437	368.765	56.081	103.979	159.998
11032.2	47685.5	5044.22	0	1596.63	267.132	94.813	219.929	253.994
11061.5	47685.5	3803.21	0	2938.7	365.791	184.099	1332.84	303.067
10904.6	47687	3558.96	11.562	339.197	202.566	126.196	1136.9	434.893
11027.7	47688	2270.36	0	1455.07	301.831	82.411	442.722	283.913
10513	47685.5	0.672	99.244	359.92	190.362	137.422	150.988	413.161
10683.3	47686	454.803	78.59	109.36	574.023	54.431	111.419	208.652
10868.9	47686	1149.36	39.643	150.551	180.59	78.468	308.692	234.22
10494.1	47686.5	0.002	128.892	406.983	179.765	139.093	197.305	425.087
10592.4	47688.5	3118.26	15.793	96.557	175.65	44.49	201.127	112.539
10707.1	47687.5	1328.25	169.086	135.971	344.53	56.228	122.486	179.313
11038.7	47686.5	6118.81	0	2477.98	578.132	148.107	520.873	346.845
10519	47687	1.405	30.202	188.759	97.179	69.999	75.671	240.768
10926	47687	490.889	166.632	371.903	193.309	182.57	159.5	380.846
11079.9	47688	4662.84	0	2742.2	406.554	121.521	429.573	213.566
10626.7	47686.5	1399.6	190.688	134.02	354.457	14.765	151.343	284.367
10685.7	47689	461.121	152.493	182.42	1075.35	102.502	147.003	301.762
10953.8	47688	5447.78	0	2554.44	822.88	117.32	380.735	652.04
10633.6	47688.5	812.602	167.425	51.351	38.668	12.261	30.448	31.507
10764.2	47689	302.66	31.616	486.827	219.547	146.778	455.879	671.9
10956.3	47689	1309.26	0	1046.37	187.906	39.858	275.185	50.232
11052.6	47688	7050.97	0	907.853	251.101	114.875	1806.66	164.583
11094.7	47689	7922.64	0	1261.13	554.642	130.401	1496.58	201.564
10509.5	47689	0.539	238.602	695.907	308.897	230.286	220.316	669.146
10615.2	47688.5	2576.26	719.462	151.24	172.957	23.972	203.64	547.785
10950.8	47688.5	723.225	0	1339.57	180.609	66.07	196.181	315.802
11065.5	47689	7596.08	0	2142.09	293.981	139.522	1510.19	92.676
10698.1	47689	3234.86	125.678	150.363	1156.81	97.906	168.234	213.961
10811.8	47692.5	497.416	208.983	943.122	546.892	419.586	672.038	1207.82
10875.3	47689.5	113.926	116.005	215.372	127.929	102.761	108.311	237.316
10961.2	47689.5	724.452	0	1935.42	180.164	105.505	1377.45	107.934
11046.1	47689	4097	0	2179.9	292.597	153.171	1453.11	93.895
11071.9	47688.5	3139.16	0	3092.75	220.031	149.529	464.095	280.661
10853	47689.5	662.382	150.327	162.529	105.748	71.207	137.472	230.585
10936.4	47690	530.387	89.187	253.384	71.856	76.415	78.389	901.309
10496.1	47692.5	8.319	776.105	2145.61	883.299	689.971	981.608	2180.92
10516.5	47692	2.054	385.211	1102.4	548.466	392.704	431.92	1124.37
10974.6	47690.5	1590.17	0	2823.77	256.857	160.621	554.457	296.905
10884.3	47692	193.613	248.281	466.292	293.207	221.674	282.927	593.424
10894.7	47693.9	905.72	386.107	930.3	484.515	433.604	538.028	1013.64
10910.6	47691.5	1502.34	330.51	612.757	341.7	262.064	561.878	720.657
10947.3	47692	1164.4	0	1300.07	124.497	74.327	229.541	108.33
10928	47691	377.344	187.636	342.959	183.42	161.893	129.524	399.647
10933.9	47690.5	224.609	149.961	201.734	93.744	88.779	83.005	712.92
10664.9	47692.9	4096.75	3.234	123.437	286.859	52.985	213.729	152.664
10796.9	47693.4	262.384	63.46	284.463	242.128	139.276	272.906	499.923
10671.8	47692	1378.12	1.611	61.368	258.829	28.979	181.7	127.643
10710.1	47692.5	6177.46	72.044	138.843	1031.28	82.202	262.155	163.268
11037.2	47692.9	3503.98	0	5317.74	344.178	178.847	493.84	1967.99
10505.1	47693.4	0.617	341.023	819.716	362.087	271.56	246.388	821.723
10907.1	47692.9	678.547	113.219	319.353	157.813	118.619	491.729	411.723
11056.5	47694.9	7024.12	1.885	2562.12	397.637	480.862	1889.1	4852.32
10969.7	47693.9	6204.08	0	2511.56	635.087	129.269	1805.51	47.952
11071.9	47694.4	7297.95	1.203	1928.05	991.726	207.49	851.497	199.401
11100.7	47693.9	2097.14	0	1481.51	335.686	165.44	1250.6	108.429
10510.5	47693.9	0	184.247	507.105	244.833	171.137	174.43	500.992
10918.5	47693.9	2913.42	25.555	393.638	437.142	145.602	886.257	390.507
10932.4	47693.9	346.931	272.116	217.297	120.955	117.088	99.403	1275.69
10597.4	47695.4	620.667	129.235	44.348	21.186	6.661	13.971	9.079
10799.4	47696.9	353.845	179.778	572.742	334.028	244.564	499.416	835.376
10829.2	47695.4	703.938	0.912	51.868	45.699	33.848	97.28	79.69
11092.8	47695.9	5293.21	0	1885.23	595.194	112.712	586.53	83.164
10931.4	47696.9	720.381	401.311	387.976	203.407	208.136	174.114	2079.45
10627.7	47696.9	1202.37	70.589	113.769	182.578	28.669	183.986	402.063
10883.8	47697.4	171.49	198.615	359.788	243.905	180.256	234.493	571.544
10909.6	47698.4	5045.06	83.441	568.372	545.525	203.635	813.53	768.886
11010.4	47696.9	2576.08	0	666.756	260.467	63.873	446.621	320.422
10498.1	47699.4	21.895	410.776	1031.42	464.885	337.399	343.415	1175.35
10506	47697.4	5.187	262.985	562.392	263.975	208.292	171.369	644.588
11020.8	47697.9	4312.66	0	2630.75	274.136	107.744	219.982	185.764
11107.6	47697.4	6951.98	0	1364.68	744.215	168.478	2656.49	235.805
10865.4	47698.4	742.461	219.306	281.877	191.215	146.486	170.565	360.865
10512	47697.9	0.548	219.072	576.961	262.006	198.603	209.703	628.457
10915.1	47697.4	286.705	48.866	241.954	161.878	104.49	251.421	299.876
10979.6	47697.9	1129.3	0	1346.35	144.109	94.784	418.372	127.748
10989.5	47697.9	857.475	0	983.29	119.347	49.894	196.938	33.47
11030.2	47698.9	6914.11	0	1902.3	953.208	104.637	317.736	283.929
10493.1	47698.4	2.587	66.737	322.648	114.075	98.81	128.609	381.304
10805.9	47699.4	79.91	51.127	225.565	154.978	106.7	151.227	321.835
10970.2	47699.9	5984.01	0	4911.49	347.553	144.321	699.956	88.049
11085.3	47699.9	5971.61	5.276	623.933	5586.73	130.255	322.501	122.299
10601.4	47704.4	2178.88	557.709	182.297	156.815	28.126	87.349	66.889
10877.3	47700.9	78.44	7.407	105.061	85.152	72.096	108.31	270.612
10617.2	47700.4	1402.94	174.097	128.316	198.69	22.553	167.791	407.027
11071.9	47699.9	970.581	0	1470.03	184.131	100.516	627.139	76.894
10611.8	47702.4	1935.73	508.37	229.28	477.115	29.286	271.932	415.225
10838.1	47702.4	3621.12	3.776	118.407	230.43	50.342	276.616	210.483
10845.1	47700.9	877.425	1.668	70.039	64.124	42.793	141.385	109.765
10850	47700.4	2208.92	2.697	67.019	219.242	32.814	178.682	117.446
10881.8	47703.9	478.754	402.792	768.682	447.241	360.49	360.129	842.062
10898.2	47700.4	369.184	149.027	338.897	165.883	140.205	173.957	361.688
11066.4	47701.9	6966.97	0	1028.87	339.923	250.933	2215.97	530.344
10507.5	47707.3	112.726	1011.66	2596.55	1176.04	880.704	903.551	3046.47
10509.5	47703.4	4.331	1011.4	1973.36	912.32	679.879	636.488	2190.13
10696.7	47703.4	18047.3	154.139	419.374	2787.57	179.785	1096.54	610.921
10892.2	47701.9	308.976	207.105	454.724	307.674	230.209	253.149	546.971
10921.5	47703.4	2988.63	195.162	695.601	449.914	269.054	598.65	939.422
10804.4	47701.4	90.831	58.201	172.522	99.407	69.775	89.963	171.964
10912.1	47702.9	470.476	111.375	309.944	165.114	138.694	325.32	399.641
10963.2	47702.9	6751.85	0	2029.26	502.455	160.118	2366.55	32.13
10867.9	47703.4	2279.01	61.238	165.769	280.648	69.502	220.382	229.089
11015.3	47704.9	8569.82	0.264	8136.47	839.659	442.747	542.336	3996.82
11106.7	47703.4	7002.95	6.578	1028.35	396.659	138.005	764.179	1497.86
10800.4	47703.9	103.565	53.605	147.415	81.946	68.736	82.024	205.361
10893.7	47707.3	1368.46	621.607	1186.06	657.097	539.319	628.909	1397.28
11090.8	47704.9	1081.66	0	1806.88	516.8	124.468	627.638	195.141
10614.8	47705.9	669.016	178.262	102.56	152.379	18.062	86.525	114.402
11100.7	47706.8	1204.81	0	786.666	126.563	73.143	947.165	91.255
10514	47707.8	0.906	252.606	691.167	317.895	223.795	202.192	749.154
10816.8	47707.8	4768.12	31.417	347.021	486.776	146.687	829.176	403.738
10903.1	47706.3	495.779	184.591	382.033	199.257	167.373	236.093	368.425
10908.1	47705.4	305.075	49.805	260.433	109.489	99.236	221.962	286.452
10856	47707.8	235.316	34.361	292.283	168.155	143.493	206.419	472.121
10802.9	47706.3	287.302	112.23	266.823	163.11	121.658	144.847	300.154
10956.3	47707.3	5299.91	0	2289.17	550.462	122.862	1342.83	41.402
10972.1	47707.8	2984.86	0	1862.31	277.896	106.735	1270.33	107.64
10948.3	47709.8	9552.56	0	3657.11	1173.95	150.211	759.505	127.87
11066.9	47708.3	5696.9	0	1548.79	575.18	114.077	616.267	219.811
11006.4	47708.3	6013.55	0	3099.36	426.191	109.788	364.318	106.068
11055	47707.8	1022.63	0	1086.85	193.96	128.602	578.575	201.951
11075.9	47709.3	4457.53	0	3550.37	453.168	183.686	930.229	559.877
10596.9	47709.8	547.455	125.698	40.669	23.583	5.722	17.363	9.328
10861	47709.3	321.204	180.27	311.682	179.382	145.072	169.781	350.845
10986	47709.8	2401.7	0	1537.51	271.548	147.559	564.631	134.004
11106.2	47710.3	4712.5	0.37	570.736	159.497	59.532	320.038	220.665
10908.6	47708.8	398.778	83.012	125.947	51.468	50.552	48.896	104.726
11083.8	47709.8	4217.87	0	2758.43	472.531	172.872	1012.96	690.074
10962.7	47711.3	4637.94	0	2339.67	406.527	199.542	674.189	599.21
10590.4	47714.3	3561.63	35.93	160.786	311.544	53.319	253.093	188.808
10609.3	47712.3	1798.63	256.297	184.382	378.44	22.813	228.417	247.011
10855.5	47710.8	218.87	141.294	196.497	126.643	102.512	113.679	264.262
11060.5	47711.3	6987.9	0	3579.32	645.462	157.16	794.273	196.349
11092.3	47709.8	2419.81	0	866.797	167.512	72.118	348.346	234.32
11050.1	47712.3	5298.37	0	4218.72	671.941	218.199	1658.19	118.034
10998.4	47713.3	3576.31	0	4278.29	348.582	217.147	402.885	384.861
10806.8	47714.3	4885.3	88.743	343.804	385.124	145.09	539.777	512.609
10760.7	47713.3	377.522	94.35	135.545	84.211	53.401	102.419	189.896
10867.4	47713.3	442.346	203.818	264.291	179.18	132.866	159.857	357.086
10601.4	47714.3	1067.04	279.107	83.835	47.514	12.45	34.204	31.716
10988.5	47713.8	5858.01	0	1056.55	203.949	208.81	367.38	190.115
11090.8	47712.8	1409.84	0	479.248	94.226	69.752	526.42	427.191
10931.9	47712.8	532.286	82.298	66.243	15.048	12.483	20.254	15.919
11017.8	47714.3	942.315	0	1128.94	330.645	98.606	525.859	170.482
10792.9	47713.8	274.611	86.1	133.008	110.194	57.875	102.95	204.183
10901.2	47714.8	861.326	6.779	127.298	45.619	44.215	80.453	100.734
10914.1	47717.8	1972.12	91.217	336.973	94.826	59.354	119.158	76.796
10950.8	47715.8	6295.7	0	2788.02	827.712	133.123	640.806	142.211
11028.2	47715.3	1185.02	0	1469.07	457.239	96.995	673.512	162.855
11070.4	47715.3	7006.08	32.915	1212.35	703.303	202.399	830.971	396.444
10510.5	47716.8	5.081	632.541	1546.73	662.04	508.169	492.559	1700.92
10883.8	47715.3	5016.36	219.135	346.317	1364.34	716.39	384.231	1535
10893.2	47715.8	6391.24	72.719	316.297	981.346	252.332	362.754	564.737
11075.9	47715.8	1520.78	63.753	2292.77	356.735	259.019	894.562	499.319
11084.3	47714.8	986.238	62.464	852.701	181.869	152.575	524.786	374.846
11110.6	47715.8	6447.78	0	794.674	245.439	77.195	435.543	188.792
10831.7	47716.3	928.594	66.178	200.225	116.645	98.659	257.683	221.361
10858	47715.8	519.33	215.697	344.733	192.626	167.606	226.614	372.185
11091.8	47717.8	8116.68	1.399	1505.28	354.728	323.036	1747.4	3623.71
10793.9	47717.3	541.597	141.073	417.841	268.303	207.441	248.347	528.558
10612.8	47717.3	812.969	170.107	66.984	49.409	9.249	36.326	21.312
10622.7	47716.8	1167.28	76.692	111.411	147.919	15.107	126.325	154.511
10934.4	47716.8	3575.63	1.08	277.588	193.914	40.656	111.879	73.037
10964.2	47717.3	762.725	0	1550.81	196.618	120.037	800.215	146.831
11055.5	47719.3	8517.55	0	1920.99	438.98	155.633	1402.09	306.833
10992.5	47716.3	734.154	0	529.638	40.042	55.863	65.996	321.938
10992.5	47720.2	5910.04	0	4049.81	491.143	310.022	796.145	1726.76
10505.1	47720.2	2.232	181.418	581.895	281.501	211.325	224.716	745.877
10636.1	47719.8	787.519	154.239	69.113	41.134	12.537	39.323	29.003
10978.1	47719.3	700.542	1.019	1765.9	263.006	124.005	525.714	319.751
11005.9	47719.8	3218.38	0	3254.76	378.066	147.812	486.743	1677.74
11019.8	47716.8	1048.86	0	271.196	1025.19	43.276	210.653	68.078
10955.8	47718.8	1556.9	0	1080.44	190.119	75.866	370.26	229.693
10605.8	47720.2	560.278	150.461	40.024	20.287	5.145	14.726	7.172
10985	47720.7	867.609	0	1818.92	135.371	105.005	1039.58	109.139
11019.8	47720.7	4295.35	0	1092.1	3598.6	113.528	547.186	146.134
11065.5	47723.2	8699.58	0	4276.9	412.33	260.551	2262.97	335.206
11046.6	47723.2	1879.19	0	4615.94	418.778	185.077	1136.74	140.229
10600.4	47719.8	344.434	86.854	26.158	11.752	2.92	6.612	3.801
10598.4	47726.2	2368.32	579.142	182.896	103.322	29.725	167.28	40.27
10924.5	47722.7	3986.64	0.745	2387.01	305.912	158.108	707.453	156.891
10946.8	47723.2	2992.26	0	1944.7	517.331	101.979	666.232	139.66
10511.5	47724.7	6.472	847.611	2090.35	930.787	733.593	807.57	2507.16
10810.3	47724.7	960.607	368.227	648.203	383.947	297.363	393.568	794.495
10973.6	47725.2	5699.17	73.642	4740.19	1264.48	435.321	1070.43	2836.09
10999.9	47722.7	1030.91	0.124	1359.69	114.04	67.061	580.31	97.664
11101.2	47723.2	5992.08	9.512	861.98	206.931	97.096	1151.64	334.257
10644	47722.7	946.315	1.197	76.044	306.104	30.681	133.554	118.122
11093.3	47723.2	3412.18	0	1174.91	135.334	82.433	390.199	413.657
10774.1	47726.2	825.9	345.897	835.232	437.344	341.689	404.666	889.301
10676.3	47723.7	801.431	143.263	108.882	86.688	29.444	109.638	95.872
10601.4	47724.2	499.33	151.038	37.424	17.749	4.798	10.383	5.424
10664.4	47724.2	1253.88	138.523	275.729	171.403	54.712	136.06	104.623
11033.2	47724.7	1080.2	1.137	1849.15	226.619	150.532	221.727	813.181
10780	47724.2	266.709	104.374	212.53	131.483	98.087	118.871	229.935
10817.8	47723.7	228.01	94.542	149.676	103.038	88.202	131.061	183.562
10606.3	47726.7	814.874	192.054	68.55	31.492	11.57	39.675	11.532
10630.1	47726.2	1416.98	310.095	101.484	54.629	13.965	37.757	18.9
11108.1	47724.7	1769.62	0	1202.13	265.716	69.046	503.82	90.573
10816.3	47730.2	549.57	188.779	353.483	220.771	170.497	357.766	402.537
11016.8	47727.7	6066.71	0	2140.36	880.595	165.243	930.19	248.867
11081.8	47727.7	6314.79	19.516	2567.31	553.969	302.03	1390.96	1071.07
10988	47729.2	12308.2	0.771	4329.33	518.472	344.508	1201.68	1217.23
10995	47728.2	5339.3	0	3308.27	373.217	201.873	1252.53	399.243
10761.2	47729.2	324.481	95.653	349.054	212.219	159.64	170.166	544.458
10789	47728.2	2904.78	22.364	247.891	198.958	141.935	1147.6	308.13
11023.8	47728.2	2483.1	0	1258.69	224.513	73.681	348.83	80.177
10678.3	47728.7	3530.16	193.267	144.695	648.951	41.507	260.622	172.615
10977.6	47727.2	2797.86	0.486	1049.58	163.821	83.976	261.956	309.677
10768.6	47727.7	272.664	70.695	37.966	25.947	22.532	27.372	61.804
10827.7	47728.2	5802.78	98.328	303.744	1014.34	137.14	504.284	404.384
11055	47729.7	4041.71	0	540.123	196.072	114.39	1384.36	107.771
11094.2	47729.7	6126.97	0	4091.88	509.258	298.884	1261.38	384.065
11111.1	47730.7	5496.97	0	2708.91	398.43	131.434	374.766	137.32
10916	47729.7	6683.57	0.341	1849.89	340.13	110.026	382.132	170.964
10962.7	47730.7	4628.9	0	3047.13	388.965	151.386	357.538	343.011
10930.4	47729.7	4108.75	0	3759.03	446.891	125.66	528.531	176.054
10977.1	47729.7	3668.95	0	1504.43	184.327	107.072	742.645	180.564
10510.5	47734.1	5.176	499.21	1719.82	692.154	549.211	597.439	2023.06
10766.6	47730.2	353.38	138.027	82.251	45.882	38.61	41.79	132.368
10644.5	47733.6	3887.08	154.208	113.598	6682.24	320.963	110.638	2873.13
10884.8	47731.2	1152.27	0	647.381	220.198	46.69	172.208	59.09
10632.1	47731.2	379.707	83.374	26.616	18.529	4.502	9.339	6.853
11104.2	47732.7	6147.49	0	2519.85	572.217	128.138	747.005	142.531
10777.1	47731.7	210.526	89.239	142.816	97.325	84.891	58.877	152.882
11067.9	47731.7	2826.51	0	2831.59	347.316	145.118	852.723	253.272
10628.2	47732.2	378.153	81.086	30.165	18.401	3.46	12.158	5.909
10970.6	47734.6	5502.04	1.723	6481.42	754.855	450.275	1411.34	3172.6
10622.7	47735.1	916.316	203.722	65.181	38.627	10.465	31.715	12.893
10765.2	47734.1	546.842	271.925	466.309	228.561	177.049	192.039	638.618
10772.1	47732.2	119.217	48.999	87.722	46.336	35.899	37.626	77.043
10821.7	47734.1	596.499	185.09	366.266	235.568	152.824	297.43	400.024
10635.6	47735.1	910.941	162.083	63.295	89.294	19.476	51.715	72.433
10787.5	47733.6	2578.41	92.008	170.996	170.436	82.016	284.857	703.894
10909.1	47743.1	5090.04	19.057	3459.68	532.759	376.716	1204.75	396.078
10929.9	47732.2	1370.81	0	1118.45	172.635	43.717	117.77	297.736
10950.8	47735.6	4520.79	0.183	4643.25	452.153	237.301	538.34	3463.45
11017.3	47734.6	6734	0	1098.02	610.871	120.783	694.389	347.594
11050.6	47734.6	7746.66	0	1410.77	473.664	403.899	2571.19	96.067
11059.5	47735.6	5419.82	5.749	2824.56	361.762	217.201	858.139	1901.38
10678.3	47734.6	1781.31	11.248	77.263	455.778	30.202	189.966	84.53
10919	47736.1	4200.59	0	2413.02	372.891	179.288	645.821	151.446
10771.6	47736.6	520.264	216.423	294.203	165.572	124.915	143.511	365.608
10930.9	47736.6	5637.57	0	4409.85	502.444	267.63	1148.17	3310.24
10958.7	47736.1	5746.63	0	1870.99	382.007	85.896	310.993	407.311
11024.8	47736.1	1093	0	1459.31	146.7	87.104	495.961	86.243
10728.9	47739.1	402.943	62.463	359.99	218.205	137.812	182.553	680.18
11041.1	47737.1	1939.11	0	2907.61	347.837	219.739	1329.14	227.041
10563.6	47738.1	4407.11	0	89.514	1613.51	82.116	761.871	180.577
10599.9	47737.6	1211.98	266.684	95.987	52.516	16.538	119.534	17.465
10991.5	47738.1	3047.67	0	876.354	164.978	66.892	466.894	143.428
10613.8	47736.6	346.217	73.278	21.362	18.292	4.196	8.462	4.542
10617.7	47737.1	342.634	73.694	25.394	13.6	3.545	9.677	5.042
10983.6	47736.6	4034.06	0	831.936	256.723	67.95	400.632	75.955
10987.5	47739.1	3234.85	0	868.47	195.674	67.055	517.376	101.309
11001.4	47739.1	3545.49	0	2442.65	429.19	227.067	1424.3	477.756
11033.2	47738.6	979.802	0	1090.7	131.559	84.534	720.552	89.268
11072.9	47739.1	3926.22	1.957	5025.01	572.26	308.264	1049.12	665.046
11110.1	47738.6	7177.61	0.247	1449.77	2359.38	506.651	1527.66	422.595
10590.9	47739.1	1222.27	21.916	80.096	160.732	27.452	139.866	52.852
11081.3	47743.1	7863.04	0	3993.26	599.932	240.792	1357.95	352.235
10510.5	47741.6	3.92	360.189	913.253	379.254	307.78	304.579	1070.19
10744.3	47740.6	5057.49	0.484	176.399	409.201	101.62	1299.91	151.377
10938.4	47741.6	7089.97	0.623	1629.24	503.062	283.22	2826.35	559.042
10965.2	47740.6	3084.91	0	1204.53	133.354	92.142	307.98	608.027
11015.8	47742.1	5464.7	0.405	1673.7	408.356	247.033	1661.74	1987.27
11019.3	47743.1	2909.08	0	1357.13	437.24	121.53	1152.64	215.953
10786	47742.6	999.548	152.301	209.605	99.999	78.555	163.81	153.259
10619.2	47744.1	679.422	120.797	55.29	41.727	16.758	240.451	15.766
10773.1	47742.1	845.151	97.802	461.746	219.081	163.752	384.931	602.125
11052.6	47743.1	5829.12	0	1786.54	324.408	153.489	923.689	174.171
10612.3	47743.6	789.122	187.604	65.746	47.759	19.757	49.297	41.775
10634.1	47742.1	622.491	54.512	42.062	36.517	13.769	48.162	59.544
10929.5	47742.6	1230.62	0	3125.58	220.457	110.677	505.207	140.976
11060.5	47743.6	6985.3	0	1753.19	213.905	109.262	485.256	332.798
10586.5	47743.1	3092.15	2.809	107.04	267.696	30.635	218.019	118.924
10922	47743.6	1158.59	2.349	1116.47	139.139	127.739	377.305	182.447
10970.6	47742.1	1034.36	0	901.566	84.57	56.135	409.183	119.47
10979.6	47744.1	4544.94	0	2039.98	850.452	184.866	2549.34	59.459
10951.8	47743.6	1772.61	0	1432.18	198.275	101.428	460.966	202.065
11034.2	47743.6	2961.88	0	833.214	141.932	59.254	276.782	151.615
11045.1	47744.1	4441.47	0	1194.15	218.51	189.023	977.858	54.468
11094.7	47743.6	1727.97	0	1869.92	235.227	64.616	324.082	59.939
10798.4	47744.1	1605.55	0.891	247.991	199.6	101.263	922.403	257.353
10893.2	47745.1	2229.49	0	2217.08	458.299	72.975	195.414	132.545
10642.1	47746.6	4674.14	50.677	235.587	1403.22	104.416	338.066	528.552
10835.6	47745.6	5348.08	0	2430.73	888.365	129.896	348.624	510.36
10966.2	47747.1	5653.2	0	2251.71	453.346	191.432	1475.34	632.795
11105.2	47746.1	6414.03	0	1745.33	418.566	138.038	1502.36	202.258
10511	47744.6	0.105	79.334	264.28	112.703	91.235	88.762	305.943
11086.3	47745.1	529.975	0	736.576	90.091	41.48	259.315	84.199
10599.9	47746.6	579.587	135.417	37.194	21.716	6.034	15.416	11.329
10512	47751	6.486	459.188	1413.09	620.812	494.651	479.659	1730.01
10649.5	47748	4959.93	134.245	192.781	800.8	211.551	218.478	504.506
10853.5	47748	3072.25	0	4146.27	467.584	176.651	308.914	302.172
10956.8	47746.1	1334.15	0	1191.54	151.103	77.785	390.02	295.466
11006.9	47747.1	1841.52	0	3303.62	246.312	167.875	387.775	107.821
10759.7	47748	3417.52	15.616	313.23	328.029	80.836	242.596	275.324
10859.5	47747.5	407.991	0	4797.51	448.752	168.478	325.567	426.504
11029.2	47747.1	942.481	0	1395.49	110.467	67.851	595.238	36.51
11041.1	47747.5	2330.16	0	371.739	105.204	75.696	423.986	89.876
10626.7	47748	4975.27	2.86	200.334	389.661	109.117	2163.7	57.285
10954.8	47750	5798.47	0	3868.44	335.183	165.578	412.676	1707.04
11026.2	47748.5	1425.25	0	3019.6	234.884	148.318	552.736	307.002
11072.9	47749	2351.09	0	2077.85	218.378	93.383	358.062	130.315
11094.2	47749.5	5145.86	0	1750.87	348.066	157.034	513.325	274.223
10609.8	47749.5	862.172	210.858	159.035	148.15	55.698	114.507	99.857
10947.8	47750.5	6348.54	0	3020.36	653.277	898.102	3335.15	3049.1
10568.6	47753	3451.77	42.993	1144.75	1044.54	403.956	1967.79	1389.38
10883.8	47749	3602.43	0	2204.76	396.751	60.004	436.547	55.151
11020.3	47750.5	1252.5	0	997.214	800.654	152.714	1968.24	276.595
10616.7	47749	961.577	54.927	106.141	359.124	15.325	148.146	144.62
10973.6	47750.5	3752.22	0	2087.22	581.072	139.251	1104.27	384.401
11051.1	47751	4283.04	17.734	718.391	234.128	76.233	448.983	565.416
11066.9	47750.5	4022.88	0	2502.62	237.515	257.334	309.595	1011.79
11110.6	47751	7925.66	0	2097.53	491.812	219.038	2583.75	92.338
10816.8	47754	8324.95	19.39	5728.07	1130.71	301.523	1291.77	385.685
10922	47751	3382.49	48.715	353.449	313.42	92.286	221.748	265.895
10764.7	47752.5	2914.16	38.098	2779	530.114	153.604	318.982	132.043
10847.5	47751.5	5278.36	0	2908.37	787.441	134.326	448.223	136.781
10598.9	47751	372.635	99.712	26.56	20.588	4.571	22.2	33.551
10791.5	47754.5	1958.52	38.18	1272.02	189.058	133.237	326.33	235.661
10634.1	47754	2404.19	243.712	503.614	407.017	183.622	422.536	585.116
10935.4	47753	302.893	0	2184.36	149.496	120.602	504.583	460.443
10964.7	47752.5	3317.86	0	2185.31	751.705	151.129	669.088	698.962
10874.8	47753	5575.73	0	2324.82	672.378	213.336	1779.14	65.108
10834.1	47754	5607.1	0	2182.13	2104.34	357.964	722.027	53.029
10861	47754.5	4676.34	0	5316.37	455.123	233.829	602.513	1359.8
11011.4	47753.5	2823.8	0	2212.15	521.858	140.498	448.729	318.164
10606.3	47754	570.992	101.838	41.273	42.215	7.049	45.799	38.551
10627.2	47756	939.054	181.712	79.236	38.852	13.106	125.331	32.391
10880.3	47754.5	1658.33	0	2288.03	300.628	122.036	399.33	128.956
10841.6	47754.5	6258.88	0	1287.23	600.091	157.06	2186.43	41.571
11016.8	47753	290.26	0	380.046	238.165	41.329	348.006	101.395
10589.9	47760.5	3783.32	71.126	240.688	250.724	86.943	280.557	244.084
10597.9	47754.5	394.611	55.994	20.564	23.795	5.299	38.038	94.956
11025.7	47755.5	3933.25	0	2488.62	304.28	167.804	1473.57	127.275
11086.8	47755	2087.98	0	1850.71	180.855	101.624	506.976	112.07
10600.9	47755.5	2246.45	156.893	138.611	276.636	24.01	203.509	452.014
10968.2	47756	5671.23	1.617	2993.6	1077.05	203.246	570.112	1973.99
10976.6	47756	6498.48	0	4754.06	1980.06	241.307	526.189	1669.57
10869.4	47757	2652.86	0	4443.61	510.411	199.899	992.774	88.813
10957.7	47756.5	5955.25	0	1460.41	479.228	139.978	367.776	125.738
11072.9	47756	774.476	16.88	751.685	144.7	120.76	393.381	237.593
10943.8	47757	1673.72	0	1302.49	170.376	115.26	731.605	104.986
11042.1	47757	3920.65	0	683.007	192.234	214.843	1422.56	657.643
11078.4	47757.5	6930.31	8.522	1170.22	674.96	194.753	790.935	438.763
10594.9	47757.5	440.544	95.137	28.989	17.382	5.39	14.429	18.614
11032.7	47757	7042.71	0	796.159	379.935	212.678	1922.21	86.178
11066.4	47757.5	6793.36	0	2196.69	215.675	185.145	365.893	191.973
10823.2	47759	5840.17	0	4076.62	1348.12	757.695	530.608	2540.37
11017.3	47758	4748.47	0	1918.53	387.552	127.694	1136.58	330.485
11055	47758.5	3479.95	74.092	798.782	316.203	131.496	634.055	2620.2
11105.7	47757.5	4631.98	0	1815.79	230.037	80.735	396.75	56.524
11062	47759	1692.23	0	784.4	105.076	80.603	537.137	177.048
10982.1	47760.5	6735.57	14.336	476.603	7632.67	298.288	392.613	1207.35
11092.3	47759	1071.77	0	593.396	169.565	110.238	477.217	43.005
11050.6	47761.4	2172.05	39.848	791.606	179.699	154.144	247.206	1428.56
11095.7	47760.9	7408.06	0	1210.33	521.125	636.143	2223.03	97.887
10775.1	47760.9	5537.92	0	801.777	650.523	119.671	186.943	56.322
10997	47761.4	6554.69	0	2455.7	1056.12	173.028	795.528	147.147
10877.8	47763.4	3417.04	0	4530.49	407.548	175.711	385.442	1640.28
10935.4	47761.9	1619.34	0	3632.3	301.043	122.747	445.145	129.103
10944.3	47762.9	2995.78	0	2937.2	324.792	107.638	540.05	108.473
11025.2	47761.4	3485.17	0	933.06	200.738	107.392	1195.92	101.177
10594.4	47761.4	375.118	91.33	23.371	13.729	3.203	7.752	5.557
10561.6	47762.4	1640.89	3.218	123.801	194.623	71.732	284.934	193.982
10628.2	47764.9	2564.52	99.998	218.939	108.057	44.43	160.368	212.172
10791	47763.9	3398.95	0	3577.14	382.031	117.949	429.418	99.75
10970.6	47762.9	1269.41	0	947.557	214.773	44.491	194.571	236.999
10781.5	47762.9	2835.08	0	2197.99	577.493	78.993	312.086	86.559
10966.7	47762.9	827.222	0	1646.74	197.096	47.695	110.877	80.989
11069.4	47764.9	5663.48	0	4691.57	367.159	151.837	427.84	228.203
10568.1	47764.9	3154.45	4.927	440.411	439.089	83.081	475.502	333.894
10988.5	47764.9	3363.12	0	3498.27	2093.21	181.245	625.855	149.75
11075.9	47764.9	3665.47	0	2810.8	292.386	96.906	335.762	119.549
10909.6	47765.4	1532.55	0	1376.14	293.72	77.52	225.558	67.665
10600.4	47769.9	5728.08	1049.6	502.751	154.715	33.642	121.971	56.963
10615.7	47768.9	1689.5	325.506	198.62	55.354	13.234	42.597	19.46
10731.9	47764.9	586.762	16.332	170.326	135.782	38.52	116.037	138.054
10935.9	47767.4	4346.12	0	3509.23	313.79	170.416	861.155	198.43
10982.1	47765.4	1985.98	0.26	968.977	1904.16	75.111	433.88	99.159
10824.2	47766.4	3117.9	0	3074.25	768.343	140.13	419.708	117.126
11063.5	47766.9	7279.66	0	4578.69	381.019	109.054	342.561	150.423
10874.4	47766.4	1872.08	0	1130.73	252.011	26.561	96.81	267.056
11026.2	47766.4	2152.79	0	2110.45	274.591	80.034	336.69	98.448
10698.1	47774.4	11534.7	0.137	605.705	1441.48	170.224	1175.02	495.128
10872.4	47767.4	3846.48	0	2412.47	621.92	73.636	366.926	109.586
11014.8	47768.4	6735.1	0	3159.53	312.021	133.91	477.181	169.099
11093.7	47768.4	4456.23	0.471	578.633	184.698	125.583	785.283	157.09
11111.6	47769.9	4086.57	0	2075.34	206.212	88.133	274.34	78.183
10623.7	47778.3	4835	774.55	583.154	178.526	46.17	209.82	166.956
10835.6	47770.9	4303.75	0	3314.89	1498.33	197.498	940.751	346.511
11084.8	47767.4	5556.18	0	596.052	194.925	59.971	411.382	158.007
10737.4	47769.9	1035.75	0.539	857.235	89.79	52.017	177.456	98.35
10993.5	47768.9	6142.14	0.072	2152.15	946.346	253.369	729.763	341.714
11021.3	47769.9	4710.16	0	4131.68	294.281	125.748	442.435	104.975
11053.5	47770.4	12305.3	0	2681.85	505.818	144.19	1111.41	317.488
10807.3	47769.9	3073.09	0	3908.7	397.801	151.029	687.724	43.557
10850	47770.4	2921.78	62.934	1290.93	396.634	59.121	458.921	285.008
10950.8	47773.4	8604.06	0	1788.89	704.653	159.72	1835.77	349.711
10968.7	47771.9	7010.89	6.753	3346.93	434.809	211.715	696.835	4754.6
11045.1	47769.4	4191.36	0	2455.28	312.754	151.302	843.79	114.034
10845.6	47772.4	5221.17	0	1705.88	338.927	123.63	1246.57	306.934
11003.9	47772.9	3516.44	0	3310.11	516.824	303.413	2391.53	346.948
10863.9	47769.9	4671.1	0	2177.21	591.436	221.971	1740.76	159.194
10926	47770.4	4350.86	0	2483.26	232.377	138.179	739.22	217.058
11031.7	47770.9	6609.62	0	1783.29	328.004	269.527	1465.16	199.475
10756.7	47771.4	5519.04	0	1883.84	390.249	154.494	1693.33	116.36
10587.5	47773.9	5132.9	11.333	257.152	206.191	81.005	524.718	212.74
10812.3	47771.9	4357.12	0	3053.95	664.912	202.777	1763.75	68.674
10876.8	47771.9	3497.11	0	3743.61	325.703	45.386	185.235	140.796
10898.7	47772.4	5671.59	0	4202.67	589.271	81.214	303.18	59.196
10534.3	47774.8	89.263	261.099	1293.86	548.142	417.391	522.519	1665.95
11103.7	47772.9	4328.48	0	2938.41	197.926	126.211	363.254	113.065
10998.4	47773.4	1095.73	0	935.569	216.23	79.591	383.738	174.86
10567.1	47773.9	4396.31	0	271.867	373.917	92.093	910.357	277.311
10610.3	47774.8	1085.39	204.92	125.29	33.086	7.149	25.282	12.851
10750.3	47772.9	824.03	0	2030.15	263.297	119.027	498.548	121.282
10817.8	47773.9	5407.41	0	2503.66	769.047	105.152	614.915	60.712
10859.5	47773.9	6161.52	0	2546.68	814.892	192.408	2525.54	32.409
10915.1	47773.9	5740.36	0	3008.73	761.02	186.813	905.301	204.087
11066	47772.9	2602.34	0	2435.17	227.782	107.595	748.097	80.679
11090.8	47774.8	8432.84	0	1233.85	395.096	149.298	2132.01	38.399
10984.1	47776.3	8456.79	0	1121.67	372.884	175.516	2740.86	1929.83
11057	47775.3	5795.26	0	880.398	524.885	130.634	1632.49	123.022
10992	47776.3	2639.28	0	2999.42	488.716	198.569	1570.09	2200.24
11018.3	47776.3	5020.94	0	3513.87	316.143	127.616	1200.49	129.221
11097.2	47775.8	2411.99	0	1655.11	143.637	116.787	720.689	63.103
10752.7	47776.8	6160.99	0	3128.9	823.235	197.692	2132.52	81.216
10930.4	47779.8	2026.71	0	3833.53	554.513	218.566	1861.41	129.901
10943.8	47775.8	183.447	0	1551.52	342.98	81.692	326.808	235.35
10600.9	47777.3	1805.5	325.073	194.497	52.17	12.618	43.122	20.977
10743.3	47777.3	5747.5	0	2802.91	611.903	145.765	1668.61	39.938
10870.9	47776.8	1557.19	0	1488.07	258.023	71.047	280.267	63.29
11027.2	47777.8	3862.6	0	2379.05	258.394	143.884	715.512	104.116
11110.6	47776.3	3297.61	0	708.739	88.258	75.322	180.036	87.893
11011.8	47779.3	3086.69	0	2281.46	266.673	127.738	1536.25	98.455
10721	47785.3	7906.9	32.051	1509.83	804.178	253.388	731.308	791.129
10849	47779.3	3613.47	0	1559.87	464.689	209.58	1297.8	100.676
10913.6	47779.3	4117.51	0	2820.28	512.889	186.259	1203.37	190.069
10999.9	47786.8	6362.56	0	5702.31	1180.97	530.041	3727.23	940.217
10760.2	47781.3	5328.1	0	5549.99	591.949	238.371	651.34	1155.53
10765.6	47779.3	808.341	0	2045.43	171.894	49.921	216.992	16.947
10959.7	47781.8	5463.57	0	1489.52	479.03	699.757	3362.94	466.833
10719.5	47778.8	742.083	52.153	123.956	65.752	30.022	83.639	162.115
10970.6	47780.3	4470.34	0	3925.04	310.558	155.596	867.056	235.513
11031.7	47779.3	1476.59	0	1624.81	122.705	72.958	333.121	58.583
11041.1	47779.8	3969.68	0	2832.94	754.372	125.741	391.613	156.723
11060.5	47779.8	3010.86	0	2018.97	412.767	136.967	1343.75	111.944
11105.2	47781.3	3259.17	0	2890.05	234.595	104.866	304.586	120.329
10589.4	47780.8	4986.43	0.366	173.22	338.632	44.083	251.01	120.089
10825.2	47778.8	2100.72	0	791.258	324.304	57.604	820.25	3.978
11091.8	47780.8	6928.31	0	3322.32	399.509	130.309	893.69	106.042
10563.6	47781.8	4511.78	0	176.499	427.047	56.955	531.073	318.282
10907.6	47781.3	5979.09	0	3669.82	776.281	269.003	558.179	243.07
11111.1	47782.3	8611.1	0	4783.58	448.579	208.097	367.505	473.184
10798.4	47782.3	6083.23	0	4599.84	1165.66	192.628	906.53	177.053
10826.2	47781.8	3977.8	0	1118.13	456.498	107.743	1675.61	13.92
10845.1	47782.8	6139.63	0	3011.49	826.165	153.754	847.201	109.297
10855.5	47782.3	4389.72	0	4498.59	469.55	167.242	506.024	741.986
11053.5	47781.8	1358.79	0	763.664	158.136	87.293	514.451	114.07
11021.3	47782.8	1397.78	24.268	1196.54	189.812	101.287	360.979	1200.92
11097.7	47783.8	4614.45	0	2253.27	326.432	141.413	665.571	248.589
11024.8	47783.3	1699.39	5.81	1096.75	241.812	165.273	124.712	833.443
10610.8	47784.3	804.168	138.701	94.487	25.341	4.668	18.357	8.188
10990.5	47783.8	3376.37	0	1598.5	451.766	139.391	1809.19	162
10734.4	47784.8	3304.14	0	1770.02	241.741	95.679	409.311	66.038
10792	47783.8	4525.98	0	3077.87	974.431	174.797	1352.02	89.826
10938.9	47785.3	6308.12	0	2345.13	434.696	89.707	354.843	60.863
10230.6	47784.8	4.335	55.442	310.185	113.902	107.326	133.682	370.898
10969.2	47786.3	6712.45	0.231	2211.08	355.662	101.342	873.367	110.435
10903.6	47786.8	1291.96	0	2226.57	203.837	109.986	489.141	93.762
11025.7	47784.8	2753.52	0	919.126	279.31	202.689	148.805	269.644
10769.6	47786.3	1368.05	0	2266.86	249.859	151.05	899.801	11.134
11026.7	47787.8	6014.7	0	3312.13	546.691	387.474	485.932	256.99
10618.2	47793.2	3945.93	584.014	399.458	125.619	26.951	96.767	61.717
10817.3	47788.2	2991.07	0	4848.94	552.674	206.271	1035.6	156.101
10651	47786.8	588.169	87.686	116.743	27.163	13.77	53.533	24.15
10653	47789.7	1822.14	71.308	336.326	93.168	56.068	246.102	119.139
10529.4	47789.2	26.375	28.35	1081.51	319.9	236.874	592.634	798.161
10750.3	47786.8	698.008	0	2003.94	209.009	79.193	267.798	60.957
10952.8	47788.7	4392.52	0	2288.71	431.177	579.718	2432.6	1021.86
11039.6	47787.8	3309.96	0	947.823	118.272	58.323	206.539	72.789
11071.4	47788.7	6411.09	14.68	830.822	360.51	154.507	549.586	301.849
10570.6	47794.2	4920.43	115.336	1881.96	1154.1	565.277	1988.14	2054.42
10764.2	47789.2	6110.53	0	4208.38	907.561	238.362	1021.22	163.316
11062	47787.8	1261.16	0	411.884	71.148	28.537	95.75	28.985
10232.1	47788.7	0.069	10.116	344.8	125.175	113.007	127.438	423.946
10615.2	47788.2	481.521	76.088	52.804	13.833	3.369	10.176	5.539
10935.4	47789.7	5670	0	1775.38	204.715	101.933	818.77	130.81
11017.8	47790.2	5217.06	0	5041.06	542.739	406.829	2762.1	350.324
11076.4	47789.7	887.761	21.246	1009.51	182.676	163.055	437.376	305.751
10853.5	47790.2	1560.14	0	2999.53	504.153	156.968	381.225	159.11
10942.9	47790.7	4147.83	0	1786.77	204.622	73.709	314.516	75.059
10973.1	47790.7	6756.27	0	1993.39	247.436	96.176	489.595	89.193
11095.7	47791.2	7489.43	0	3545.23	412.921	111.674	385.106	178.172
10827.7	47793.7	3411.62	0	2989.62	427.25	184.652	1848.5	422.771
10897.7	47791.7	3325.64	0	2478.12	531.289	134.581	643.3	178.718
10987.5	47790.2	3476.78	0.019	1018.07	246.862	105.898	627.024	206.491
10757.7	47790.2	765.064	0	1631.23	344.464	194.803	794.53	224.585
11113.1	47790.7	1323.87	0	1118.16	84.803	60.547	95.247	91.221
10875.8	47792.7	4071.05	0.936	857.411	241.904	107.779	522.485	293.053
10922.5	47791.7	996.815	0	3031.55	247.217	177.475	434.618	817.603
11105.2	47791.2	576.983	0	2298.09	182.941	124.502	438.559	511.548
10809.8	47793.2	6062.8	0	2794.01	639.048	154.117	658.748	202.227
11005.9	47795.2	10217.9	0.338	1823.56	812.967	179.76	1006.33	406.043
11044.1	47793.2	2753.55	0	845.733	146.28	73.433	238.243	147.358
10890.2	47794.2	5192.89	0	2116.58	417.145	86.884	532.888	106.104
10967.2	47794.2	4562.29	0	1446.52	178.226	80.555	630.045	67.388
11085.8	47794.2	7281.32	0	2558.64	569.492	128.837	436.281	174.109
10232.5	47798.7	15.583	50.378	560.402	186.677	168.997	199.145	611.515
10871.9	47794.7	6377.92	0	2837.34	457.675	84.866	409.162	176.421
11030.2	47795.7	2857.58	0	857.491	132.782	149.825	251.081	177.915
10739.3	47794.7	4751.14	0	2876.48	930.312	168.648	1092.24	45.647
10815.3	47795.2	1294.13	0	1903.56	297.366	96.935	834.516	136.481
11109.1	47795.7	8323.59	0.231	3259.44	715.395	202.6	535.817	377.6
10764.7	47796.7	5391.96	0	3125.9	865.364	152.319	552.49	164.875
10783	47795.7	2064.51	0	2249.01	495.443	114.288	829.467	7.617
11026.2	47797.7	2731.44	0	1566.15	181.565	162.02	339.056	241.627
10755.7	47796.2	1950.06	0	2763.93	363.597	158.872	597.435	68.079
10908.6	47796.7	6945.59	0	798.467	487.87	100.229	2021.53	22.681
11099.7	47796.7	7582.4	0	2615.89	671.41	134.101	499.315	178.831
10524.9	47800.7	22.11	7.096	525.324	197.532	137.367	212.285	524.847
10932.9	47798.7	4394.31	0.877	2117.16	385.258	279.56	1040.72	2692.31
10953.8	47796.2	1210.57	0	398.174	58.917	41.533	511.949	25.724
11017.3	47799.7	10379.6	28.677	2382.68	561.742	232.539	618.366	3193.06
10919	47797.7	1279.07	0	1133.32	87.411	44.398	360.731	41.942
11022.8	47798.2	1158.16	0	545.34	66.762	32.916	53.3	219.543
10804.4	47799.7	4522.86	0	2076.82	658.914	132.317	440.863	330.074
10594.9	47802.1	4626.53	12.657	265.029	268.324	61.254	288.689	212.02
10773.1	47801.7	6497.27	0	5135.73	957.697	238.205	1595.12	169.207
10954.8	47800.2	7013.12	0	1571.14	321.319	165.829	825.462	215.443
10792.9	47798.7	601.438	0	1080.56	494.806	89.364	132.501	7.944
10965.7	47800.7	7606.8	0	1955.27	401.099	117.774	719.611	153.935
11065.5	47800.7	6397.06	0	1546.66	440.005	187.444	2223.17	83.441
10896.7	47800.7	1440.63	0	1522.65	207.231	102.382	654.206	183.937
11042.6	47801.7	3134.49	0	1761.51	288.524	143.506	650.312	248.507
10516.5	47799.7	5.658	3.433	141.577	57.978	41.964	66.463	155.967
10712	47803.1	4718.72	6.938	216.57	354.961	52.264	207.872	156.554
10873.9	47800.7	3878.38	13.732	1685.45	272.473	70.206	286.408	607.395
11001.4	47801.7	5848.98	0	2901.47	256.307	175.612	697.259	588.058
11055.5	47801.7	7240.34	0	3702.46	391.163	118.534	508.971	114.867
10979.6	47800.7	908.731	0	399.232	101.032	52.177	540.468	33.27
10528.9	47802.6	48.073	229.219	697.255	311.277	209.78	261.612	700.54
10811.8	47803.6	2711.84	20.164	4802.12	461.317	313.972	783.77	2835.67
10986.5	47801.2	822.978	0	1156.26	162.042	85.164	846.514	59.8
11021.8	47802.6	1997.62	0	1006.89	115.086	49.722	132.562	420.835
10939.4	47804.6	3521.36	7.192	987.314	183.368	119.657	257.921	1862.2
11112.1	47801.7	2388.33	0	1106.17	107.623	57.576	265.007	40.883
10524.9	47803.6	23.602	144.616	511.455	195.468	139.13	155.751	495.801
10615.7	47807.1	2633.99	415.429	267.618	83.529	17.304	71.452	55.687
10994.5	47804.1	5614.23	0	3581.96	495.238	281.293	1967.94	190.564
11029.7	47804.6	6362.58	0	3098.86	392.726	391.892	1675.28	147.152
11095.7	47802.6	1032.09	0	462.473	467.112	28.337	150.616	170.748
10913.6	47805.6	5247.15	0	4484.31	321.914	145.462	702.344	1633.4
10951.8	47804.6	6445.2	0	816.311	193.085	101.047	1455.5	77.431
10970.6	47806.1	3314.55	0	1090.85	178.693	103.759	411.457	297.764
11086.3	47805.6	8484.27	0	3163.59	691.058	130.872	736.319	642.112
10753.7	47806.1	2652.56	0	1917.89	418.788	94.908	571.588	86.051
10802.9	47805.6	1079.47	1.731	2126.73	218.072	135.414	562.695	350.529
11102.2	47804.6	6491.52	0	1861.41	718.292	167.307	1580.5	74.482
10608.8	47807.1	4503.98	327.284	353.391	371.383	40.379	350.254	815.713
11023.3	47805.6	4740.52	0	1790.51	187.248	116.807	568.361	174.313
11050.1	47805.6	3950.55	0.812	2302.01	184.77	127.722	508.429	155.474
11073.9	47806.6	3251.08	0	1204.19	253.97	82.275	693.249	204.198
11110.1	47805.6	10250	0	2161.43	538.553	197.925	2246.23	71.567
10732.9	47808.1	6375.32	0	4893.48	421.97	209.359	578.214	76.53
10933.9	47805.6	1514.48	0	939.679	103.121	86.764	85.232	699.568
10985	47807.1	1206.52	0	1050.57	325.934	302.819	606.146	221.93
10531.9	47806.6	23.45	181.337	686.146	282.326	213.499	232.422	693.324
10895.2	47806.6	5709.76	0	3498.99	428.877	136.874	389.715	91.137
11093.7	47806.6	7656.89	1.235	1757.09	3841.8	94.701	376.053	498.187
10816.3	47807.1	2947.41	0	2264.59	188.641	105.666	316.6	134.085
10875.3	47807.6	3197.58	0	3757.52	393.952	148.73	300.041	2538.97
10964.7	47807.6	2670	1.045	1605.39	337.364	199.992	380.358	315.838
10924.5	47807.6	3817.52	0	1541.63	317.443	108.747	1050.4	100.78
10945.8	47808.1	3122.05	11.054	789.277	192.417	63.877	753.484	394.006
10718	47808.6	4792.01	6.28	225.837	205.495	44.319	288.924	161.89
10978.6	47808.1	2644.98	0	447.031	201.694	46.04	331.366	215.507
11011.8	47812.6	2663.74	0	4339.02	571.328	288.215	2461.01	267.583
10525.4	47809.1	28.441	222.663	867.433	357.209	257.251	310.414	942.333
11062	47810.6	853.974	0	1973.05	201.701	110.358	1038.11	88.673
11078.9	47807.1	1816.73	0	807.383	173.855	53.424	456.348	90.324
10748.8	47810.6	1355.89	0	2333.24	345.45	82.765	267.713	42.571
10781	47808.6	660.756	0	1603.86	213.427	81.695	422.426	54.181
10794.4	47809.6	5102.54	0	3261.83	358.963	124.009	404.73	64.825
10863.9	47811.1	7321.61	0	3066.43	858.67	222.718	582.995	364.431
11113.1	47810.6	2503.89	0	1288.94	161.31	57.075	307.083	89.016
10532.4	47811.6	35.811	193.059	622.281	263.931	207.096	232.469	670.837
10843.1	47812.6	4576.3	3.132	2222.99	441.074	138.548	369.586	3133.21
10852	47812.1	3185.75	0	2519.01	368.578	95.905	550.168	131.598
10912.6	47811.6	2086.74	0	1432.05	215.138	82.828	551.585	173.608
10915.1	47810.1	1069.71	0	969.386	89.222	31.224	138.585	168.873
10937.9	47809.6	639.305	0	315.16	51.35	25.268	51.764	256.417
10575.5	47811.6	3961.97	21.001	509.798	288.681	197.74	301.782	926.098
11051.6	47812.6	5094.85	0	2024.2	329.047	141.115	1351.68	236.207
10919.5	47812.6	7266.48	0	1930.36	356.811	123.688	657.534	365.102
10607.3	47815.1	1376.91	231.215	148.401	51.723	10.203	63.213	109.559
10525.4	47815.5	112.154	672.365	2453.7	998.94	716.358	819.401	2598.6
10907.1	47813.6	551.407	0	1182.87	107.427	68.893	861.236	42.797
10936.9	47813.6	3173.12	3.199	953.964	190.71	82.704	428.895	1163.35
10966.7	47812.1	789.87	0	746.461	74.798	45.249	195.038	77.232
10740.3	47814.1	2223.33	0	2606.98	484.954	167.659	385.456	205.152
11044.1	47815.1	4021.7	0	3411.29	377.808	181.353	1236.68	195.722
11106.7	47815.5	5553.02	0	3992	582.214	252.716	626.93	939.608
10762.7	47815.1	1380.83	0	4531.7	387.806	156.555	775.811	75.356
10946.3	47816.5	5542.48	0	1751.19	223.837	114.546	708.65	880.349
11032.7	47815.5	6468.77	0	3508.4	397.831	141.641	730.72	228.42
11095.2	47814.6	5286.63	0	1917.41	528.219	112.646	574.158	128.878
10974.6	47814.1	639.525	0	1266.81	118.175	47.911	234.134	91.742
10834.1	47814.1	531.42	0	313.669	49.75	54.871	53.774	44.013
10257.4	47818	7.421	358.147	1259.36	531.055	427.239	442.23	1625.32
10792.9	47817.5	4638.12	0	3946.05	403.708	137.428	625.103	113.626
10982.6	47816	5328.25	0	1190.1	370.325	110.287	290.986	633.556
11075.4	47816.5	6963.68	0	3174.65	352.38	117.714	506.139	96.033
10575	47814.6	227.455	24.653	168.192	55.388	71.511	137.986	218.265
10898.7	47818	1884.22	0	2332.86	330.479	242.245	3239.54	214.777
11110.6	47815.5	742.041	0	867.484	88.364	38.38	63.635	268.56
10612.3	47816.5	772.492	104.145	97.56	24.862	6.806	23.182	14.552
10924	47817	4847.32	0	2087.17	226.73	101.284	644.799	228.479
10957.2	47817	6800.27	0	1141.76	395.188	143.55	2141.28	60.696
11058	47816.5	2780.67	0	591.236	122.728	45.009	246.962	167.567
10978.1	47817.5	569.239	0	1278.49	167.637	64.145	170.683	476.436
11111.6	47818.5	2000.13	0	2302.04	243.822	103.601	142.552	1293.96
10850	47817.5	1202.12	0	1905.87	180.823	76.28	505.885	79.506
10867.4	47818	5037.28	0	2680.02	416.066	340.867	575.084	684.661
10880.8	47818.5	1924.8	0	2076.37	309.68	110.877	844.923	109.376
10911.6	47818	1026.97	0	1817.95	224.643	139.877	2221.64	167.121
10993	47818.5	1131.59	0.46	715.358	103.315	47.253	323.659	57.094
10576.5	47820.5	498.419	85.015	969.598	364.168	294.426	878.331	897.351
10874.8	47818.5	1459.01	0	981.048	109.749	80.108	707.071	30.007
10231.1	47819	11.388	60.042	325.298	116.583	102.583	92.965	366.562
10782.5	47822	9304.53	0	3936.15	755.947	356.037	2526.97	269.979
10938.9	47819.5	1572.67	0	1142.55	188.848	120.437	1536.03	121.095
11096.2	47820.5	4083.57	0	2509.49	927.696	107.799	541.604	189.453
10837.6	47821.5	5033.53	0	4382.41	420.191	149.884	356.069	795.722
11008.9	47820.5	6947.65	0	1007.69	1305.66	82.901	742.097	184.72
11085.3	47821	6260.49	0	3807.57	676.452	126.684	375.629	104.847
10581.5	47824.5	9241.54	72.09	1714.38	1016.53	464.895	1668.4	1612.6
10998.9	47821.5	5659.82	0	1992.94	482.409	166.586	917.036	251.535
10624.7	47824	3840.35	4.76	376.02	446.741	91.717	479.731	390.576
10810.3	47820.5	3550.95	0	2123.79	240.783	286.395	461.388	199.98
10522.4	47843.3	717.906	2969.31	12663.5	5153.91	3686.27	4526.16	12999
10863.4	47821.5	1780.7	0	2299.76	298.477	267.207	580.569	563.989
11026.7	47821	2185.17	0	1128.85	339.522	78.536	456.062	67.142
10254.4	47823.5	2.409	42.814	370.204	155.245	114.824	191.227	510.666
11052.6	47822	6370.78	0	1041.64	173.202	56.567	337.538	210.081
10229.1	47823	8.453	240.519	743.955	312.458	238.991	213.005	969.148
10964.2	47822.5	4090.93	0	4381.02	360.393	193.37	727.304	222.649
11034.2	47822.5	7956.16	0	1046.99	229.801	360.125	422.672	111.193
11109.6	47823.5	3348.41	8.456	1335.36	2344.5	166.327	201.587	2198.82
10788.5	47823.5	7262.93	0	1630.61	345.306	179.927	2122.17	37.138
10920	47824.5	8479.52	0.488	6047.95	529.03	256.672	949.211	4982.97
10946.8	47822	1016.06	0	868.909	155.394	72.488	291.822	173.787
11022.3	47825.5	11486.8	0	2690.31	1022.81	459.095	1641.27	572.666
10815.3	47823.5	2546.59	0	3378.65	276.207	153.083	261.76	209.828
10702.6	47824.5	5635.72	16.918	245.824	517.934	72.091	374.993	276.562
10934.9	47823	2053.87	0	767.707	115.97	47.805	484.22	62.429
10570.1	47823.5	991.631	1.407	229.198	106.821	64.285	434.221	248.42
10755.7	47825	1762.13	0	4078.51	564.676	147.616	610.27	120.882
10774.6	47824.5	4395.22	0	2681.34	461.786	170.208	906.736	197.981
10878.8	47825	2291.21	0	3005.55	434.25	200.036	1789.95	140.745
11042.1	47824	5285.79	0	3817.24	324.912	233.586	361.367	979.674
11059.5	47823	1736	0	427.099	69.266	29.046	97.797	341.634
11064	47823	3250.95	0.311	647.632	155.282	35.907	98.105	231.956
10595.4	47828.5	5079.72	35.629	426.499	336.476	129.039	252.719	281.358
11005.4	47826.5	7492.16	0.966	3455.35	745.861	152.271	475.192	1584.52
11064.5	47825.5	7108.21	0	2865.52	493.396	140.594	432.171	360.625
10632.1	47826	415.109	2.233	345.652	99.187	68.389	345.69	357.628
10898.7	47826.5	3885.3	2.74	2687.07	301.818	149.021	1020.25	542.524
11054.5	47826.5	6972.23	0	2022.12	310.649	88.337	382.436	166.563
11072.4	47825.5	1123.14	56.942	1295.14	307.715	206.752	454.147	375.084
11094.2	47826.5	4044.75	0	2394.69	331.425	128.429	469.622	92.238
10258.9	47825.5	2.857	84.612	368.133	125.122	108.544	120.904	430
10850.5	47826.5	6170.26	0	1723.64	300.895	116.605	749.495	182.462
10956.8	47828	8116.14	0.209	1960.29	393.485	237.392	1091.08	453.016
10810.8	47826	2723.11	0	660.214	277.631	40.89	96.682	43.916
10981.6	47829	1522.33	0.957	1679.9	264.858	193.261	1095	489.764
10722	47830.9	3211.25	2.372	2353.6	273.16	135.308	536.085	186.891
10912.6	47827	1432.51	0	2318.51	127.694	74.89	397.274	87.747
10819.8	47828.5	4989.05	0	5636.57	471.279	266.982	414.653	407.556
10230.1	47827.5	0.334	47.903	218.064	99.001	81.06	73.909	418.29
10777.6	47829.4	6887.3	0	1385.38	467.073	118.222	654.805	229.275
10860.5	47828	1714.58	3.644	862.052	275.217	440.244	816.359	856.078
10885.3	47829.9	3406.79	0	1234.37	262.001	169.442	3580.69	64.504
10763.2	47829.9	6446.6	0	2559.37	1186.38	148.707	1303.74	111.532
10811.3	47828	3274.77	0	1221.68	446.337	60.945	256.291	68.856
10257.9	47829.9	1.382	101.536	505.502	184.483	142.73	188.821	537.182
11012.3	47829.4	4456.74	0	2379.52	5698.23	260.031	699.135	331.195
10569.6	47829.4	780.036	0.041	291.51	118.192	76.467	420.72	217.659
10789	47828.5	1278.43	0	796.194	111.636	57.835	670.074	75.976
10927.5	47829.4	2687.19	0	2094.41	228.401	149.929	808.524	314.755
10935.4	47830.9	6210.6	12.94	3164.48	334.547	171.8	448.131	3298.82
11066.9	47829.9	7034.44	0.012	2938.34	839.711	132.081	460.109	249.506
10603.3	47832.9	7964.1	32.791	471.493	326.375	130.687	430.286	328.78
10894.7	47831.9	2901.52	0	2488.13	533.336	196.631	2003.76	97.526
11060	47833.9	9112.71	0	5309.12	584.55	232.901	865.265	309.08
11109.6	47832.4	7557.38	110.001	1074.66	8327.37	484.625	438.575	3276.41
11112.6	47830.4	1098.21	0	490.837	1028.59	76.885	67.259	196.769
10612.8	47829.4	922.138	3.156	127.41	72.356	38.554	93.286	100.72
10945.8	47830.9	6372.72	0	1270.25	305.673	143.512	1312.56	176.804
10965.2	47831.4	3391.1	12.919	2210.5	377.742	175.345	521.104	1667.96
11001.4	47830.4	3976.79	0	1482.2	210.062	66.368	477.253	80.626
11037.2	47830.4	7155.55	0	1511.04	383.182	202.264	1395.78	115.149
11046.1	47832.4	10743.4	0	6151.92	1416.35	268.816	1365.31	342.829
11089.3	47831.4	4740.09	0	803.817	425.343	102.751	1434.28	30.029
10584.5	47831.4	904.063	111.131	671.291	295.273	193.537	640.589	578.423
10733.4	47831.9	5305.96	0	3266.86	1001.18	152.348	385.911	143.876
11032.7	47832.9	4705.96	0	1543.9	242.301	116.653	970.348	90.178
10261.3	47831.4	1.982	110.945	369.623	149.592	132.449	111.58	522.712
10738.8	47832.4	5428.17	0	1441.8	436.394	162.652	212.241	150.63
10794.9	47832.4	4920.61	0	1195.88	338.348	100.046	1354.66	57.721
10827.2	47832.4	1746.85	0	2651.85	188.202	71.979	148.731	25.342
11080.8	47832.9	6856.21	0.209	862.354	3227.45	100.866	634.658	204.558
10707.1	47832.4	2467.65	6.609	168.253	112.004	37.365	277.726	94.303
10906.6	47834.9	4967.3	0	1787.93	419.998	118.758	986.151	355.23
10260.8	47837.4	6.121	303.163	1319.38	515.156	404.026	411.432	1585.23
10576.5	47835.4	2893.94	0.441	593.581	502.6	163.006	946.777	456.851
11092.8	47834.4	2510.86	0	879.223	183.61	201.349	942.233	22.462
10587.5	47839.4	3622.94	153.853	1950.98	725.298	557.713	1704.6	2024.2
10994	47835.9	1681.73	0	4654.57	433.132	260.394	1133.62	339.355
10808.8	47835.9	4316.24	0	4070.38	897.428	156.183	824.073	268.548
10837.6	47835.9	4966.42	0	1079.92	386.955	57.858	266.654	84.112
10938.9	47834.9	1234.04	0	787.91	75.768	49.514	156.31	382.302
10831.7	47837.9	4474.78	0	1782.79	334.86	119.188	474.602	228.83
10879.3	47835.9	6700.48	0	1189.8	1013	100.179	865.21	74.778
10918	47836.4	1886.33	0	1747.55	588.954	153.725	787.166	243.03
10964.7	47836.4	5269.91	107.507	962.134	219.88	87.893	457.761	1043.38
10598.9	47837.9	5399.24	0.596	208.709	139.423	75.55	305.373	166.505
10616.2	47838.4	7516.51	127.054	362.785	121.081	83.22	321.703	155.045
10788	47838.4	952.043	0.63	1003.02	102.922	69.413	718.603	1078.3
10790.5	47837.9	4373.55	181.805	886.333	209.338	111.137	1211.04	2596.56
10870.9	47837.4	4523.82	0	1040.26	352.932	137.241	1857.97	227.511
10940.4	47836.9	1549.88	0	511.659	87.637	50.229	247.281	148.813
11097.2	47838.4	10009.8	0	5268.02	1386.2	294.22	1257.32	146.361
10733.4	47837.9	5712.73	0	2716.49	599.718	146.372	343.659	208.119
10843.6	47837.4	1803.4	0	1990.46	234.878	65.517	252.712	19.651
11020.8	47839.9	8703.03	0	2222.88	516.027	222.041	2281.71	208.774
11005.4	47838.9	5377.44	0	2438.34	360.073	248.678	1262.98	90.194
11073.9	47842.8	17663.9	201.73	3497.32	1116.51	279.642	1377.44	668.994
10799.4	47839.9	3270.05	0	2017.9	287.367	139.369	1260.48	1188.59
10899.7	47839.9	835.925	0	1769.97	127.351	59.993	399.847	92.104
10984.5	47838.9	4117.59	0	953.836	174.226	88.076	1039.08	129.748
11036.2	47838.9	3157.55	0	2790.34	334.292	118.222	353.841	78.778
11107.6	47837.4	1570.09	0	169.946	661.835	53.687	327.41	146.594
10927.5	47840.9	5839.38	2.483	2660.47	415.67	228.684	1307.52	415.566
10776.1	47840.4	3366.81	0	3014.15	327.098	197.226	1282.52	429.843
10951.8	47839.9	5379.66	0	652.206	909.899	165.444	1291.16	46.357
10959.2	47839.4	4458.61	0	2159.73	311.115	131.925	1117.74	57.126
11030.2	47839.4	2470.98	0	3430.7	397.942	163.93	456.399	100.523
11107.2	47839.4	4133.82	0	910.275	382.68	102.364	823.597	65.12
10221.1	47840.4	1600.87	0	92.223	550.336	28.776	133.063	113.32
11053	47840.4	6181.82	0	2219.53	237.944	81.866	307.281	751.954
10265.3	47839.9	2.271	138.747	368.447	154.574	137.941	122.484	466.699
10574.5	47842.4	4741.06	0	298.608	391.673	121.82	2032.66	291.186
10978.6	47841.4	1361.52	0	1441.11	209.401	137.722	1120.59	176.117
10619.2	47844.3	5585.75	117.85	440.738	311.972	106.322	467.128	290.255
10755.2	47842.8	4224.36	0	1899.33	467.582	208.644	759.893	519.623
10881.3	47841.4	1184.11	0	929.449	223.189	185.952	245.685	122.416
10820.7	47841.9	5572.76	0	2746.93	519.394	102.036	486.215	112.087
10722.5	47843.8	2322.93	1.329	1639.78	324.008	118.348	552.752	255.818
11000.4	47843.3	5129.48	0	1738.27	596.16	538.969	1072.96	268.216
10598.9	47845.3	5950.62	0.05	312.588	188.294	130.365	1673.92	182.278
10970.6	47844.3	713.88	0	928.879	166.472	115.425	629.448	155.273
11089.3	47843.8	4480.2	0	2157.76	693.272	295.469	439.765	49.53
10265.8	47844.8	4.093	219.092	694.939	261.846	223.345	222.415	925.253
10613.3	47845.8	1613.07	215.259	248.676	97.561	50.245	193.666	121.871
10814.3	47845.3	6934.89	0	2531.91	2116.13	144.764	688.842	243.441
11110.6	47846.8	6169.9	0	3473.32	519.373	224.976	695.194	238.58
10832.7	47846.3	6076.41	1.445	1734.12	1074.49	203.597	981.146	434.842
10905.6	47846.3	4581.94	0	2051.89	307.94	101.24	1145.38	77.371
10935.4	47845.8	2294.63	0	1912.19	295.147	159.463	997.636	224.377
10950.8	47847.8	5596.19	2.534	664.242	6102.65	1288.07	703.329	516.899
11027.7	47845.8	2219.12	0	1198.15	140.536	231.457	217.898	89.672
10585.5	47846.3	1643.55	3.984	275.842	129.208	88.404	234.471	255.183
11015.3	47846.8	6500.2	0	1939.16	428.361	258.417	1554.26	161.883
11094.7	47847.3	7307.59	0	1372.56	442.052	872.071	2381.75	76.839
10744.8	47847.8	1755.62	0	2850.09	445.787	134.81	340.291	164.711
10930.9	47846.8	869.969	0	878.539	115.464	81.592	568.871	138.672
11039.6	47847.3	2465.66	0	1232.17	106.351	54.504	161.298	37.915
10732.9	47847.8	1352.38	0	695.889	265.456	56.97	141.211	65.275
11055	47848.8	8039.07	0	1930.68	645.312	469.8	725.674	217.954
11033.2	47848.3	3957.55	0	1564.66	196.197	87.562	257.073	81.293
11083.3	47848.8	3492.82	0	1593.96	379.332	107.07	261.066	58.78
11103.2	47849.3	7557.9	0	5040.63	571.995	416.659	1161.21	637.904
10267.8	47849.3	2.178	152.341	592.945	224.316	195.725	197.006	765.86
10918.5	47850.3	4887.48	1.667	1571.1	343.519	346.176	1632.51	3225
10981.1	47848.8	1015.34	0	1278.52	174.594	130.367	508.954	284.231
11018.3	47849.8	6696.29	0	706.465	444.201	464.656	2014.97	186.557
11045.1	47850.8	12610.2	0	4886.65	471.429	230.663	1529.74	271.1
10806.4	47850.3	3685.81	0	2342.55	281.944	124.838	1315.63	138.551
10966.7	47848.8	1044.07	0	871.412	162.648	81.704	578.046	91.115
11002.9	47850.8	4466.65	0	2644.33	422.538	230.716	366.506	177.447
10269.8	47851.3	0.026	16.904	176.741	66.808	63.813	63.62	241.742
10585.5	47853.3	1127.71	13.083	1039.13	383.146	294.645	1141.55	986.547
10719	47854.3	3751.08	0	475.257	949.64	116.427	1959.12	207.141
10773.1	47850.8	721.246	0	1643.49	154.26	71.368	394.198	92.191
10976.6	47851.8	5160.64	0	1226.47	393.4	274.536	1705.42	923.379
10766.6	47851.8	2618.22	1.35	1083.88	379.782	88.873	810.408	428.379
10758.7	47851.8	870.951	0	1802.14	204.399	105.225	579.076	105.479
10922.5	47851.8	792.927	0	306.033	67.981	43.178	268.098	270.693
10925	47853.3	2533.17	1.151	1155.73	167.111	109.077	520.318	279.569
10944.8	47853.8	9717.34	0	2148.77	1956.25	251.871	2068.99	125.411
11097.2	47853.3	6762.07	0	1972.9	529.085	467.888	1675.83	42.046
11025.7	47854.3	6919.03	0	992.402	201.149	142.402	778.802	321.816
10998.4	47855.8	3494.5	6.253	2078.2	874.205	163.044	418.781	78.854
10963.7	47856.3	3227.43	0	2303.35	524.83	285.493	2956.47	133.044
10574.5	47856.7	1496.26	96.171	803.233	412.474	231.623	535.818	839.6
10645.5	47857.2	3589.5	0	297.496	545.212	86.193	1488.46	160.205
10794.9	47854.8	6226.96	0	1712.6	389.66	119.621	686.765	206.048
10985.5	47853.8	726.984	0	619.669	146.233	55.38	781.16	21.124
11063	47857.2	11371.1	0	1608.64	418.474	110.094	1003.95	221.043
11106.7	47854.8	1345.37	0	1211.58	234.039	103.589	1330.54	85.205
11037.7	47856.3	8241.25	0	2448.65	553.334	138.377	1383.93	330.022
11055	47855.3	7711.54	0	1473.53	410.896	165.529	2170.84	120.209
10530.9	47855.3	366.785	98.228	190.725	67.283	45.467	67.934	122.119
10825.2	47857.2	5676.73	0	2238.01	439.676	231.623	661.161	432.67
11072.4	47857.2	2137.9	0	3023.17	403.378	136.357	535.34	176.838
10612.3	47857.7	8268.64	13.649	329.631	195.392	97.676	265.995	220.265
10974.6	47857.7	5529.45	0	1619.43	762.827	461.315	1032.83	190.188
10625.2	47859.2	7348.02	147.385	572.473	347.086	136.759	281.716	284.088
10912.1	47857.2	2902	0	2242.22	233.873	85.725	408.635	154.671
10702.1	47860.7	3151.01	8.473	707.679	252.972	119.286	527.63	443.243
10719.5	47859.7	1945.86	0	188.08	395.665	57.863	1110.63	77.747
10801.4	47857.7	5716.94	0	2658.71	575.086	113.285	586.614	197.709
10815.8	47858.2	1819.41	0	949.218	182.281	73.669	959.077	326.607
10874.4	47857.7	6552.14	0	809.672	533.481	616.714	1838.94	57.733
10763.2	47858.7	3084.6	0	1836.64	292.183	97.023	863.827	237.935
10632.1	47859.2	1968.92	16.883	256.683	328.872	66.386	235.75	175.751
10753.2	47858.7	1391.22	0	1643.17	289.005	93.48	980.83	56.979
10891.7	47858.7	1097.39	0	1482.22	178.367	216.805	368.617	158.319
10748.3	47858.7	3485.28	0	2109.84	381.042	150.11	1224.86	96.29
10854.5	47859.2	6084.23	0	1956.47	486.925	114.732	825.992	245.756
10933.9	47858.2	1124.6	0	933.758	138.297	98.195	1324.13	57.244
10940.9	47858.2	871.938	0	1171.39	130.13	59.829	543.523	38.512
11007.4	47858.7	7142.48	0	1131.87	683.612	110.199	670.794	101.43
11047.6	47860.7	8066.47	3.446	5590.2	551.991	299.082	585.053	5110.41
10570.1	47859.2	1174.44	50.198	137.314	205.698	35.786	132.803	86.83
10769.6	47861.2	5748.49	0	1622.72	369.607	173.664	1019.27	509.846
[truncated: 238,403+ more rows]

## Sheet: Figure 1.C
Donor 4 RF-Bcl6no/low			Donor 13 RF-Bcl6int			Donor 22 RF-Bcl6high
CD20hi/dim	CD20hi Ki67hi	CD20hi Ki67hi Bcl6hi	CD20hi/dim	CD20hi Ki67hi	CD20hi Ki67hi Bcl6hi	CD20hi/dim	CD20hi Ki67hi	CD20hi Ki67hi Bcl6hi
613	4	1	1232	124	1	1396	119	4
216	3	1	1788	559	56	1340	109	2
755	15	1	414	69	2	1496	117	5
347	4	1	2346	691	87	1446	115	1
534	11	1	2950	775	106	1474	151	2
274	1	1	2127	517	59	1142	143	2
249	1	1	1235	268	28	726	96	2
438	3	1	1859	479	24	916	33	1
2950	33	1	2518	376	8	1273	52	1
489	14	1	900	191	15	825	28	1
435	2	1	1737	643	60	2547	540	48
1137	6	1	1291	144	5	1129	206	35
657	12	1	934	223	30	1134	243	39
267	4	1	1483	201	9	2609	688	143
292	2	1	2160	523	38	2220	496	72
274	2	1	1105	195	2	2126	28	1
583	3	1	2391	686	48	1630	1	1
576	3	1	646	84	1	816	158	30
382	5	1	1165	146	1	1054	114	2
411	7	1	1540	116	3	611	63	1
347	5	1	1462	241	2	1816	182	2
276	3	1	919	77	2	2988	577	34
172	1	1				3546	773	63
257	1	1				3977	828	86
533	1	1				2580	674	105
685	3	1				2646	1176	470
496	4	1				3604	1140	389
394	5	1				3995	972	82
						4998	1184	251
						2195	317	45
						1134	130	24
						1255	110	9
						1040	115	7
						1003	71	7
						1032	176	43
						4639	1271	124
						4102	1027	63
						3364	575	38
						2711	702	66
						1287	349	48
						2801	626	60
						1823	306	25
						2900	528	47
						2040	485	40
						2705	437	45
						2583	349	19
						2498	446	39
						2825	389	27
						2657	516	21
						2718	349	9
						1889	352	8
						1679	452	115
						1261	466	45
						1769	252	3
						2076	302	6
						1738	381	36
						3119	519	92
						2059	359	24
						3794	560	40
						1162	1	1
						1271	150	18
						588	1	1
						713	120	45
						842	91	18
						1168	152	17
						797	109	7
						1183	31	1
						822	50	1
						946	56	8
						1157	170	5
						1455	127	24
						1646	166	2
						2634	401	61

## Sheet: Figure 1.C.bis
Donor	Group	CD20hi Ki67hi Bcl6hi
Donor 1	Bcl6no/low	7
Donor 2	Bcl6no/low	26
Donor 3	Bcl6no/low	33
Donor 4	Bcl6no/low	3
Donor 5	Bcl6no/low	4
Donor 6	Bcl6no/low	43
Donor 8	Bcl6no/low	1
Donor 9	Bcl6no/low	2
Donor 10	Bcl6no/low	3
Donor 11	Bcl6no/low	36
Donor 26	Bcl6no/low	1
Donor 23	Bcl6no/low	12
Donor 24-a	Bcl6no/low	5
Donor 24-b	Bcl6no/low	3
Donor 25	Bcl6no/low	2
Donor 28	Bcl6no/low	13
Donor 27	Bcl6no/low	2
Donor 12	RF-Bcl6int	74
Donor 13	RF-Bcl6int	581
Donor 14	RF-Bcl6int	40
Donor 15	RF-Bcl6int	186
Donor 16	RF-Bcl6int	337
Donor 29-a	RF-Bcl6int	67
Donor 30	RF-Bcl6int	13
Donro 29-b	RF-Bcl6int	26
Donor 17	RF-Bcl6high	2959
Donor 18	RF-Bcl6high	707
Donor 19	RF-Bcl6high	2810
Donor 20	RF-Bcl6high	778
Donor 21	RF-Bcl6high	1560
Donor 22	RF-Bcl6high	3205
Donor 31	RF-Bcl6high	167
Control-1	X	33
Control-2	X	538
Control-3	X	19
Control-4	X	39

## Sheet: Figure 1.D
µm2
RF-Bcl6no/low
Donor 1	Donor 2	Donor 3	Donor 4	Donor 5	Donor 6	Donor 7	Donor 8	Donor 9	Donor 10	Donor 11	Donor 23	Donor 24-a	Donor 24-b	Donor 25	Donor 26	Donor 27	Donor 28
118000	251000	259000	73000	68631000	236000	316000	221000	175000	364000	166000	234000	76000	144000	153000	45000	60000	172000
76000	196000	277000	60000	104000	247000	264000	162000	295000	163000	148000	85000	112000	138000	137000	57000	38000	80000
82000	235000	337000	130000	137000	199000	298000	142000	193000	99000	137000	142000	41000	32000	57000000	143000	103000	94000
157000	156000	210000	181000	107000	153000	383000	279000	190000	78000	197000	55000	45000	149000	137000	91000	132000	113000
131000	174000		171000	139000	151000	274000	173000	333000	99000	166000	136000	45000	284000	43000	88000	99000	226000
94000	161000		190000	153000	183000	257000	187000	171000	100000	242000	105000	41000	143000	122000	126000	152000	134000
127000	325000		265000	103000	252000	402000	221000	267000	61000	165000	155000	39000	102000	106000	79000	135000	106000
63000	700000		280000	98000	172000	395000	144000	227000	132000	192000	192000	41000	124000	115000	69000	45000	161000
185000	354000		149000	118000	154000	520000	182000	235000	89000	213000	34000	57000	76000	87000	55000	75000	113000
95000	53000		167000	114000		186000	126000	142000	184000	239000	134000	109000	67000	81000	41000	61000	147000
36000	177000		125000	72000		664000	207000	133000	102000		145000	57000	118000	84000	106000	67000	109000
410000	150000		223000	68000		437000	116000	226000	71000		65000	47000	285000	35000	74000	91000	114000
88000				54000		221000	169000	373000	384000		75000	68000	90000	113000	79000	89000	53000
150000				247000		1126000	223000	197000	273000		125000	78000	74000	126000	47000	48000	68000
86000				174000		359000	95000	174000	97000		80000	87000	187000	94000	124000	121000
83000						266000	154000	177000	85000			29000	43000	95000		39000
66000						289000	121000	231000	68000			23000	83000	217000
105000						265000	203000		127000			31000	91000	46000
92000						321000	258000		68000			59000		183000
97000						208000	53000		61000			87000		71000
														48000
														50000
														35000
														41000
														17600
														65000
														89000
µm2
RF-Bcl6int
Donor 12	Donor 13	Donor 14	Donor 15	Donor 16	Donor 29-a	Donor 30	Donor 29-b
109000	146000	206000	221000	749000	274000	251000	290000
47000	203000	202000	272000	346000	196000	401000	338000
78000	144000	209000	267000	241000	193000	268000	435000
76000	140000	251000	165000	178000	181000	210000	186000
60000	203000	246000	245000	193000	528000	257000	362000
102000	251000	317000	290000	316000	215000	134000	99000
34000	158000	409000	245000	456000	232000	435000	228000
90000	115000	248000		546000	205000	262000	213000
147000	127000	133000		471000	176000	235000	214000
	245000	312000		360000	209000	303000	229000
		218000		578000	151000	214000	134000
		154000		173000	146000	331000	202000
		119000		246000	167000	395000	120000
		141000		299000	175000	248000	140000
				124000	202000	179000
				164000	348000	318000
				283000	188000	177000
					114000	195000
						204000
µm2
RF-Bcl6high
Donor 17	Donor 18	Donor 19	Donor 20	Donor 21	Donor 22	Donor 31
497000	341000	244000	477000	425000	257000	141000
352000	206000	103000	401000	292000	348000	168000
288000	260000	162000	283000	190000	170000	214000
274000	563000	168000	247000	168000	291000	111000
317000	240000	222000	279000	288000	287000	145000
302000	412000	206000	220000	272000	369000	109000
176000	385000	127000	247000	246000	431000	285000
245000	204000	139000	264000	186000	494000	123000
236000	388000	197000	622000	222000	217000	200000
201000		237000	350000	186000	332000	108000
205000		203000	311000	241000	292000
202000		170000	188000	411000	566000
180000		109000		399000	386000
198000		188000		311000	417000
		154000		236000
		137000		198000
		164000
		156000
		206000
µm2
HLNs Control Tissues
Control-1	Control-2	Control-3	Control-4
360000	82000	134000	316000
488000	91000	164000	202000
373000	97000	99000	258000
545000	109000	135000	104000
312000	124000	117000	72000
244000	136000	59000	93000
314000	81000	132000	81000
565000	103000	126000	221000
548000	95000	145000	192000
288000	121000	56000	161000
344000	143000	111000	120000
281000	82000	151000	122000
545000	114000	167000	154000
247000	59000	207000	192000
310000	90000	174000	320000
558000	77000	202000	264000
353000	68000	209000	152000
305000	45000	204000	473000
352000	78000	134000	207000
170000	102000	146000	324000
220000	70000	120000	139000
468000	80000	71000	197000
370000	66000	97000	194000
	131000	115000	132000
	117000	150000	76000
	125000	117000	151000
	75000	186000	75000
	77000	196000	104000
	80000	165000	217000
	165000	150000
	112000	132000
	123000	67000
	140000	61000
	112000	105000
	75000	104000
	83000	84000
	85000	209000
	108000	170000
	14500
	67000

## Sheet: Figure 1.E
Donor	Group	CD20high / µm2	CD20high Ki67high /µm2	CD20high Ki67high Bcl6high / µm2
Donor 1	RF-Bcl6no/low	0.000984443	1.50023e-05	1.61812e-07
Donor 2	RF-Bcl6no/low	0.00332931	8.23428e-05	7.9855e-07
Donor 3	RF-Bcl6no/low	0.00194974	9.00355e-05	1.69587e-06
Donor 4	RF-Bcl6no/low	0.000496223	5.12462e-06	9.98303e-08
Donor 5	RF-Bcl6no/low	0.000935309	5.73855e-06	1.0112e-07
Donor 6	RF-Bcl6no/low	0.000948474	2.36812e-05	1.59857e-06
Donor 8	RF-Bcl6no/low	0.0031975	7.27085e-05	2.39567e-08
Donor 9	RF-Bcl6no/low	0.000712446	3.21366e-06	2.50091e-08
Donor 10	RF-Bcl6no/low	0.000469503	9.05472e-07	4.68348e-08
Donor 11	RF-Bcl6no/low	0.00194348	3.23525e-05	6.16238e-07
Donor 26	RF-Bcl6no/low	0.000479375	2.24785e-06	1.45964e-08
Donor 27	RF-Bcl6no/low	0.000349079	6.94962e-06	2.66269e-08
Donor 23	RF-Bcl6no/low	0.000676124	2.52602e-05	1.83933e-07
Donor 24-a	RF-Bcl6no/low	0.000215959	2.61203e-06	2.76113e-08
Donor 24-b	RF-Bcl6no/low	0.000434455	7.1008e-06	2.318e-08
Donor 25	RF-Bcl6no/low	0.000747225	6.68187e-06	1.53606e-08
Donor 28	RF-Bcl6no/low	7.57716e-05	2.6373e-06	4.80855e-08
Donor 12	RF-Bcl6int	0.000518235	2.48742e-05	9.71856e-07
Donor 13	RF-Bcl6int	0.00177719	0.000380774	3.01897e-05
Donor 14	RF-Bcl6int	0.000656492	3.80765e-05	5.12125e-07
Donor 15	RF-Bcl6int	0.00119231	6.43589e-05	4.3388e-06
Donor 16	RF-Bcl6int	0.0018025	8.8393e-05	9.12636e-06
Donor 29-a	RF-Bcl6int	0.00170552	1.41944e-05	5.85967e-07
Donor 30	RF-Bcl6int	0.00214725	3.34163e-05	1.90365e-07
Donro 29-b	RF-Bcl6int	0.00175507	3.28461e-05	4.6237e-07
Donor 17	RF-Bcl6high	0.0023751	0.000567013	8.47584e-05
Donor 18	RF-Bcl6high	0.00134801	0.000201723	8.33245e-06
Donor 19	RF-Bcl6high	0.00173922	0.000309055	3.62244e-05
Donor 20	RF-Bcl6high	0.00164697	4.94335e-05	1.22248e-05
Donor 21	RF-Bcl6high	0.00040276	2.23497e-05	7.34474e-06
Donor 22	RF-Bcl6high	0.0009062	0.000161549	2.0601e-05
Donor 31	RF-Bcl6high	0.00204736	0.000282142	2.8199e-06
Control-1	X	0.00173403	8.3702e-06	1.97016e-07
Control-2	X	0.00190299	3.26966e-05	3.52662e-06
Control-3	X	0.00144779	1.89363e-05	1.31215e-07
Control-4	X	0.0017674	6.20519e-05	4.18617e-07

## Sheet: Figure 2.B
Cell X Position	Cell Y Position	DAPI	BCL6	CD20	CD57	PD1	CD4	KI67
10743.8	47350	2.097	109.55	282.295	122.951	94.492	95.269	338.089
10743.8	47352.9	10.777	216.931	1216.19	564.463	398.67	1035.31	1369.19
10890.2	47350.9	65.227	66.084	333.664	135.433	118.563	151.064	430.325
10896.7	47356.4	291.752	102.082	1305.62	444.141	377.244	519.012	1112.38
10980.6	47350.5	1512.4	0	88.053	335.018	17.447	84.831	48.8
11013.8	47350	187.994	107.217	268.311	112.604	87.759	81.62	347.705
11037.7	47351.9	471.708	231.922	793.116	367.341	316.028	370.489	979.415
11074.4	47353.9	182.995	16.939	515.546	193.095	151.256	206.84	623.066
11025.7	47358.9	1493.09	277.843	1420.33	603.696	489.099	796.456	1623.93
11018.3	47358.4	392.652	35.079	293.946	128.05	104.788	203.68	348.796
10740.8	47359.4	552.718	106.559	412.917	215.384	144.079	296.824	913.181
10743.8	47362.9	2178.76	154.168	557.449	448.046	216.34	910.094	1822.79
10784.5	47361.4	2714.39	8.023	109.019	189.288	51.359	168.245	115.825
10805.9	47359.9	5876.41	3.586	147.429	276.693	93.952	685.631	152.223
11006.4	47360.4	978.193	0	77.702	40.2	27.513	56.336	33.277
10800.9	47362.9	4006.39	27.301	126.342	345.238	46.743	282.046	135.518
10982.6	47361.9	57.013	31.596	323.937	120.665	102.571	127.625	353.02
10776.6	47365.8	5995.96	7.106	172.979	200.675	87.444	264.678	98.044
10967.2	47364.3	3952.76	0	4391.21	606.894	116.568	409.715	751.257
11008.4	47363.4	3494.59	18.75	193.688	180.57	50.117	251.054	155.723
11038.7	47364.8	2008.33	0.284	272.753	333.596	68.925	224.245	241.295
10737.9	47365.3	1116.6	179.904	691.156	413.534	253.22	559.936	1556.61
10820.2	47364.8	532.236	20.529	203.77	258.594	152.159	223.693	233.3
10977.6	47370.8	386.715	127.211	1656.26	447.405	373.03	485.305	1275.81
10819.3	47367.8	2292.18	53.245	191.046	938.803	234.332	206.156	310.775
11007.4	47368.8	10859.7	16.506	459.56	555.071	132.139	700.499	512.437
10950.3	47369.3	5151.05	0	2298.3	1029.82	73.825	341.839	150.066
10737.4	47372.8	10.872	741.28	1784.92	808.842	606.085	887.704	2173.03
10762.7	47370.3	150.856	131.088	29.643	15.816	12.788	31.355	33.027
10996.5	47372.3	860.247	5.313	168.365	77.06	67.149	131.466	168.916
10783	47372.3	435.397	96.181	31.331	17.121	3.875	15.512	8.262
11106.7	47372.3	967.958	0	96.819	1174.12	370.319	149.922	71.064
10763.2	47373.3	168.241	75.187	47.349	19.771	17.71	28.776	40.621
10815.8	47374.8	4239.43	44.738	124.487	657.795	68.765	179.733	113.193
11001.4	47373.3	6044.55	0.753	146.722	87.585	60.07	287.174	113.757
10953.3	47375.3	203.232	13.331	1069.05	175.802	144.305	175.589	385.69
10997	47376.8	463.46	72.498	518.281	234.958	213.163	286.309	558.111
10730.9	47374.8	1.216	32.226	124.021	61.051	45.832	46.782	167.017
10792.9	47375.8	280.437	66.135	24.914	12.588	3.477	7.945	4.662
10867.4	47380.7	107.944	256.761	1233.64	664.951	495.875	696.389	1539.94
10787	47379.7	1111.22	273.805	94.942	46.816	9.276	25.327	15.692
10729.9	47377.8	9.21	193.8	559.744	237.732	190.856	198.707	674.143
10900.7	47378.7	141.349	27.769	1226.3	206.387	167.95	295.832	695.459
10982.6	47378.2	127.779	95.598	351.651	170.551	140.42	152.137	426.259
10735.9	47378.7	2.339	170.52	449.718	192.797	141.332	143.76	499.385
10959.7	47378.7	5355.41	3.799	2795.4	693.472	105.892	263.438	242.547
10987.5	47378.2	152.562	72.019	347.56	156.902	132.133	148.004	410.437
10992	47378.2	66.975	72.845	256.19	107.268	104.381	126.332	262.746
10979.1	47378.7	84.951	54.44	152.647	70.08	57.912	53.525	170.721
10876.8	47381.2	2342.3	239.517	881.35	748.174	307.601	960.682	1149.44
10952.8	47378.7	240.274	76.366	305.039	72.607	68.043	85.375	177.881
10761.7	47381.2	3850.64	3.492	83.873	534.415	44.172	207.889	105.61
10939.9	47380.7	201.683	108.226	515.33	215.799	185.997	346.356	546.78
10967.7	47380.2	136.994	34.15	343.822	136.13	107.912	135.696	347.062
10834.6	47384.2	30.855	152.747	928.129	541.737	428.892	553.716	1130.37
10978.6	47384.7	298.774	322.808	1183.08	501.569	410.907	476.183	1371.74
10732.4	47383.2	14.108	128.59	480.583	232.443	159.034	359.77	583.628
10970.2	47384.7	183.154	567.141	1268.47	529.406	426.494	489.171	1349.59
10813.8	47384.2	1733.88	122.596	311.211	541.943	112.143	247.819	298.974
10984.5	47383.7	128.129	40.621	313.701	129.127	130.488	189.632	375.505
10726.9	47382.7	700.843	0	129.88	141.17	53.495	421.749	196.56
11010.9	47387.2	2934.9	156.16	904.136	307.796	263.469	338.048	587.352
10463.4	47383.7	865.999	0	244.568	423.007	51.074	394.232	116.165
10720.5	47383.7	170.992	1.199	207.229	123.071	83.502	479.706	253.094
10885.8	47385.2	499.834	175.178	364.56	260.298	125.304	268.817	408.799
10890.7	47384.2	22.909	7.313	152.965	70.296	61.001	78.602	193.003
10955.3	47384.7	279.553	97.851	212.76	64.526	48.181	66.084	139.136
10963.7	47385.2	88.693	200.857	510.466	219.176	173.999	194.057	532.298
10724.9	47385.7	849.726	0	112.836	124.011	50.855	540.091	175.621
10728.9	47387.2	107.285	66.92	330.015	176.489	122.563	429.864	441.702
10877.8	47388.2	373.337	363.71	1167.66	549.904	391.557	592.483	1214.01
10961.2	47390.2	704.716	1041.01	2276.37	1076.31	804.54	848.626	2243.05
11019.3	47386.2	231.482	22.018	194.038	86.239	74.952	107.803	263.114
10809.3	47390.2	777.908	200.71	86.706	53.296	16.239	53.989	57.576
10975.6	47388.2	55.185	150.6	350.653	164.76	130.764	157.317	417.95
10896.7	47388.7	642.179	209.72	798.828	339.658	289.887	397.083	851.561
10723	47389.7	22.827	113.918	551.373	266.674	201.239	1065.29	714.514
10970.2	47390.2	165.979	117.93	451.696	216.66	166.396	223.329	516.147
10953.3	47391.7	72.45	162.09	519.884	238.026	177.532	190.241	496.774
10931.4	47392.1	2679.42	1.168	119.59	1294.47	32.448	256.811	110.769
10840.1	47392.1	29.339	133.005	377.601	240.963	153.66	167.219	468.255
10801.4	47393.1	400.042	96.875	36.173	18.621	4.985	10.881	7.156
11003.9	47394.1	295.946	34.431	281.858	117.645	110.104	108.472	347.231
10968.7	47394.6	260.438	220.579	601.389	285.695	224.742	270.989	678.992
10931.9	47394.6	2083.83	1.281	133.332	1130.32	42.246	320.791	145.938
10896.7	47395.1	4596.45	5.99	216.909	209.638	95.977	339.122	233.385
10889.7	47395.1	207.471	104.56	398.541	198.532	169.316	300.656	413.585
10939.9	47395.1	109.723	116.528	459.273	202.894	153.231	196.947	397.298
10777.6	47395.6	374.22	99.824	31.926	13.676	3.863	10.545	5.66
10782.5	47395.1	333.358	100.833	27.275	14.84	3.343	9.267	4.834
10845.6	47396.6	5.097	220.959	644.039	303.768	230.274	242.161	558.542
10960.7	47398.6	256.553	618.92	1308.17	630.971	454.51	527.86	1270.11
11111.6	47395.6	401.792	22.817	73.928	19.897	15.597	61.679	36.552
10758.7	47398.6	1386.39	14.252	123.924	69.852	41.122	190.325	101.38
10799.9	47399.6	713.802	170.682	57.754	24.231	7.379	18.805	11.925
10841.6	47400.1	7.021	32.685	308.275	183.564	149.564	182.194	434.751
10944.8	47396.6	37.45	5.57	120.974	51.115	46.054	57.465	145.509
10794.4	47398.6	523.018	139.914	40.925	18.163	4.791	11.192	7.267
10879.8	47398.6	23.506	31.413	179.041	90.204	75.416	86.964	209.728
10884.3	47399.6	118.44	139.03	434.674	222.602	184.475	259.739	474.892
10968.2	47400.1	154.584	370.589	879.565	403.491	316.455	389.83	994.97
10860	47398.6	38.599	30.976	181.096	98.381	69.676	106.307	220.06
10893.2	47399.6	187.065	131.181	509.387	220.491	176.127	472.243	428.617
10944.3	47401.1	62.143	134.747	463.641	214.441	167.01	251.884	565.629
11006.9	47399.6	98.1	19.162	254.282	92.912	83.999	122.162	266.926
10789.5	47402.1	561.955	161.524	54.367	23.033	5.667	13.863	9.429
10851	47400.1	5.399	133.558	348.726	215.104	140.326	179.331	385.673
10805.4	47400.6	489.911	114.601	41.937	21.831	5.243	12.568	7.562
10888.3	47401.6	37.127	111.451	325.755	173.775	130.573	328.134	338.316
10940.9	47400.6	25.958	70.228	216.846	93.545	65.083	74.514	134.32
10810.8	47404.1	1010.88	256.411	92.23	50.282	13.152	47.762	37.56
10901.2	47403.6	207.101	403.783	1270.73	541.859	447.687	637.497	1335.61
10751.3	47403.1	4150.89	7.841	88.523	321.85	58.228	200.175	117.197
10859.5	47401.6	45.687	105.107	262.391	111.189	79.99	120.531	248.345
10961.7	47403.6	325.494	591.186	1694.75	699.619	530.173	935.242	1501.19
10846.1	47403.6	7.851	179.969	541.526	297.213	231.97	246.234	636.866
10871.4	47404.1	135.757	172.867	784.813	462.504	301.979	424.483	909.465
10856.5	47402.6	9.935	106.341	305.169	152.867	109.616	175.107	272.69
10909.6	47403.6	141.367	146.405	750.514	296.131	252.565	293.195	817.673
10893.2	47403.1	95.118	156.36	516.935	241.654	174.78	346.896	437.919
10913.6	47403.1	33.527	34.437	211.887	78.875	63.095	75.901	189.362
11008.9	47405.1	312.472	88.677	531.124	203.674	199.59	264.835	629.814
10920	47404.6	161.375	292.497	922.724	369.032	283.395	389.953	988.539
10815.8	47405.5	1421.73	42.152	262.178	475.686	87.112	255.258	194.899
10852.5	47407	9.641	350.731	1027.1	624.938	411.19	486.507	1150.15
11003.9	47404.1	112.872	5.888	200.567	79.091	73.519	184.099	182.098
10967.2	47408	265.763	146.259	960.701	444.055	359.925	1190.66	1182.34
10953.3	47409.5	3699.11	194.934	2689.57	1213.02	861.763	3213.98	2570.88
10790	47407.5	398.305	110.207	35.409	19.757	5.182	13.644	6.432
10857	47406	5.784	68.861	208.985	93.142	67.7	63.554	151.698
10918	47407	108.438	131.977	502.949	202.826	155.071	177.649	488.165
10894.2	47409.5	260.302	362.276	1393.02	559.469	448.833	644.402	1378.35
10785.5	47409.5	412.138	112.21	36.725	17.157	5.127	13.266	8.155
10806.4	47409	454.215	121.635	44.197	16.195	6.324	9.971	7.025
10846.6	47412	10.787	112.82	495.798	320.238	194.625	273.707	566.273
10858	47409	24.209	125.272	273.306	154.842	102.49	103.163	237.405
10927	47409	62.469	193.342	690.081	254.844	207.866	239.222	617.153
10798.4	47412.5	899.397	249.157	76.909	36.978	8.613	28.108	13.716
10862.9	47410	46.485	95.14	287.723	135.338	118.828	115.985	248.422
10932.4	47411	136.59	419.24	946.41	411.865	318.552	392.368	975.85
11013.3	47409.5	422.682	42.474	273.123	92.059	82.856	110.992	290.758
10915.6	47410	46.806	76.616	442.106	167.568	123.943	160.416	355.897
10940.4	47411	95.471	291.78	897.461	369.827	305.448	398.693	911.182
10792.9	47417.5	1081.45	324.956	98.973	47.557	10.999	28.611	15.154
10863.4	47415	43.558	252.638	705.861	370.917	287.491	270.992	739.613
10882.8	47415.5	49.941	197.361	779.07	378.25	272.61	296.653	753.909
10924	47413.5	118.943	372.841	687.553	301.832	231.836	261.805	637.724
10913.1	47415.5	244.853	389.729	1220.52	494.317	360.799	496.058	1143.9
10928	47415	50.76	218.515	561.908	246.657	187.855	219.727	534.505
10940.4	47418.5	607.046	1445.3	3259.87	1520.63	1137.11	1567.34	3656.38
11010.9	47414	386.355	106.051	293.088	119.93	116.989	124.511	304.293
11014.8	47414.5	307.456	72.731	326.309	134.054	117.497	152.613	375.167
11099.2	47416	3735.11	2.317	589.063	658.435	188.788	1050.25	651.367
10760.2	47414	208.863	54.538	20.465	8.482	2.916	6.057	4.34
10775.1	47416	573.838	178.372	53.769	24.789	5.429	20.07	8.262
10764.2	47417.5	727.233	209.87	70.581	30.164	6.166	19.098	11.261
10771.6	47415	255.172	72.9	23.392	10.398	3.165	7.913	3.794
10837.1	47416	250.973	214.808	548.352	267.395	179.474	211.142	420.962
10770.6	47418.5	542.297	164.286	57.857	24.035	5.191	14.224	8.661
10806.4	47418	645.629	169.089	55.214	25.321	7.598	16.292	9.926
10931.9	47417	45.003	155.105	339.497	134.505	113.569	133.871	314.294
10855.5	47418	7.394	123.579	501.928	343.594	222.354	226.288	555.561
10878.8	47419	37.144	338.955	732.439	354.016	262.016	277.512	702.711
10751.3	47419.4	1779.32	10.557	154.077	87.958	47.992	230.588	135.756
10759.7	47418.5	306.383	81.287	39.092	11.511	3.633	9.276	5.221
10790	47418.5	272.609	83.897	25.687	13.396	2.431	7.493	3.731
10847.5	47420.4	79.467	490.729	1060.53	535.865	380.936	436.271	1014.57
10949.8	47421.4	84.186	15.907	455.215	209.068	166.715	520.132	514.687
10873.4	47419	23.102	140.035	461.966	240.492	182.398	214.437	527.857
11012.3	47419	573.122	85.285	416.673	179.226	138.958	213.078	421.269
10737.9	47421.9	50.229	150.505	982.871	408.411	297.442	358.68	1011.36
10924.5	47421.4	303.788	1008.56	2435.17	1102.24	774.57	1009.81	2304.74
10797.4	47420.9	359.196	114.221	32.743	15.202	3.77	8.276	5.425
10830.2	47422.4	46.223	105.612	564.611	316.33	253.637	262.361	657.197
10913.1	47421.9	98.364	418.778	914.946	398.736	275.912	397.708	818.018
10930.9	47419.9	43.873	136.983	282.614	123.924	94.819	85.897	272.423
10767.6	47422.9	368.806	93.676	36.704	16.096	3.785	11.985	5.904
10866.4	47441.3	229.065	6376.94	14569.4	7739.18	5103.47	6606.78	14708.1
10867.4	47420.9	10.159	278.534	685.691	381.839	256.213	243.714	665.195
10909.1	47421.4	84.294	273.42	584.412	252.877	194.183	229.209	561.364
10760.2	47423.4	399.129	105.431	42.109	17.984	5.134	14.153	6.979
10891.7	47426.4	146.883	928.685	2071.34	957.286	672.016	854.732	1856.88
10898.7	47420.9	45.044	100.607	679.888	206.515	159.535	323.28	434.428
10904.6	47422.4	98.713	280.096	748.498	311.71	217.477	287.159	624.135
11020.8	47423.4	1153.73	3.144	228.003	129.399	56.376	128.693	130.574
10933.9	47422.9	53.809	158.13	458.502	194.616	148.343	168.336	406.94
10775.1	47422.9	345.057	126.272	35.717	15.129	3.146	11.319	5.34
10802.4	47424.9	809.748	219.11	72.659	34.399	9.323	20.672	13.103
10884.8	47424.9	20.604	481.389	992.161	487.201	340.352	396.247	926.294
11012.3	47424.9	8957.64	50.569	650.448	699.193	176.624	732.787	528.232
11111.1	47423.9	392.528	7.711	273.351	139.652	93.829	269.383	259.481
10837.6	47424.9	16.385	135.075	438.603	221.383	159.645	180.202	448.946
10850.5	47423.9	2.958	117.84	235.214	110.464	85.717	97.965	213.635
10900.2	47427.4	129.413	473.758	1317.52	550.532	379.851	508.804	1076.08
11091.3	47424.9	3399.07	0	276.843	396.424	89.973	528.396	316.479
10843.6	47424.4	17.521	64.371	248.263	128.089	88.029	117.131	272.463
10737.9	47425.9	32.619	108.889	224.403	102.607	75.636	74.24	269.47
10912.1	47427.9	284.276	401.472	874.968	357.196	275.671	436.771	808.994
10935.9	47426.4	155.035	307.725	777.901	331.874	267.892	325.082	823.898
10835.6	47429.4	6.17	311.164	890.678	452.316	307.059	387.059	854.147
10896.2	47426.9	51.486	256.423	626.571	266.592	185.718	239.042	516.8
10903.1	47430.9	3126.93	704.525	1938.43	855.198	571.583	865.807	1621.07
10919.5	47428.4	215.427	848.42	1792.78	810.874	570.294	757.314	1581.98
11111.6	47425.9	750.892	0	115.628	184.262	41.294	339.198	96.339
10732.4	47428.9	11.804	254.499	1138.19	519.582	349.414	424.69	1368.61
10848.5	47427.4	4.389	140.335	374.835	212.401	152.149	194.545	445.904
10909.1	47427.4	168.18	280.992	484.869	212.733	168.679	269.898	468.821
10812.8	47428.4	644.626	192.688	56.578	22.468	6.761	21.064	11.291
10929	47429.9	192.854	547.456	1027.84	458.103	375.5	443.906	1130.08
10941.9	47427.4	159.571	73.204	302.759	112.455	91.909	132.733	348.976
10891.2	47437.3	787.721	4376.67	8946.48	4289.86	2878.32	4035.94	8255.98
10945.3	47428.4	58.173	24.537	243.816	89.22	82.585	99.264	262.228
11111.6	47428.9	2600.44	1.46	283.238	691.375	92.01	847.527	192.049
10829.7	47427.9	0.082	38.486	152.448	79.164	57.171	81.071	130.734
10792.5	47429.4	351.165	117.344	31.912	15.703	3.303	10.052	4.729
10847.5	47431.4	1.613	50.081	242.198	165.218	111.562	188.145	383.529
10789	47430.4	371.524	117.035	41.422	16.127	3.579	12.363	5.323
10737.4	47432.8	124.1	244.433	455.527	196.074	126.031	119.723	343.787
10770.6	47429.9	337.687	89.066	34.332	16.789	4.217	10.879	6.594
10829.2	47432.4	27.843	268.427	718.636	363.651	279.804	315.16	773.533
10926	47431.4	124.17	345.582	665.266	351.65	241.548	306.058	765.074
11012.3	47430.4	895.273	2.235	190.836	69.791	55.418	193.248	123.32
10809.8	47430.9	374.558	106.431	34.644	14.451	4.326	13.8	6.629
10935.4	47432.4	130.823	218.496	509.049	224.919	191.261	290.461	640.187
10796.9	47439.3	1367.63	384.386	126.111	57.692	16.26	44.764	23.437
11077.9	47434.3	6224.89	0.131	275.413	283.814	88.194	568.118	269.573
10781	47433.8	534.248	157.053	59.399	23.519	4.987	18.789	8.342
10807.8	47437.3	1232.87	335.568	114.997	45.883	11.672	38.119	20.853
10818.8	47437.8	1334.66	325.745	163.195	78.666	36.463	120.485	106.592
10825.7	47435.8	81.654	48.106	307.217	156.077	129.381	145.261	377.764
10916	47434.8	145.675	273.207	790.956	320.851	249.48	361.174	736.096
10767.6	47434.3	305.004	84.598	25.019	13.327	3.082	7.096	4.8
10791	47434.8	477.924	129.008	50.14	22.355	5.474	17.595	7.033
10832.7	47434.8	30.594	182.67	520.673	226.343	187.037	196.597	436.382
10811.8	47434.3	462.049	149.627	45.369	15.556	4.069	14.541	6.613
10733.9	47438.8	74.571	553.91	1562.74	713.348	500.456	605.355	1542.73
10813.8	47436.8	590.886	160.815	46.116	19.184	6.215	16.755	10.439
10848	47439.3	15.281	598.538	1623.89	807.604	538.12	848.135	1481.45
10727.9	47437.8	0.562	16.985	302.077	160.293	93.929	129.174	386.6
10913.1	47436.8	97.023	147.72	376.839	160.395	121.754	188.818	385.835
10841.6	47436.8	6.63	162.103	433.477	227.253	146.795	154.1	378.925
10924.5	47439.8	151.204	235.83	1104.37	518.866	395.587	512.907	1308.35
11091.3	47440.3	1949.29	328.692	603.396	245.022	223.909	516.602	538.288
10990	47437.8	609.6	0	2113.13	224.772	63.114	89.994	790.817
11072.4	47442.3	3067.97	31.597	461.794	167.141	142.116	371.533	336.089
10748.3	47440.8	1202.81	94.242	223.634	335.131	47.603	183.888	148.088
10836.6	47439.8	26.791	838.428	1560.05	775.963	547.628	589.582	1335.19
10997.9	47440.3	639.697	29.412	752.397	292.52	255.286	1053.17	717.542
10762.2	47437.8	375.943	96.984	35.951	15.4	3.583	13.409	7.131
10776.1	47439.8	765.998	206.265	77.995	36.155	8.681	26.206	13.411
10854	47440.3	9.713	272.008	680.479	371.898	245.456	501.745	711.771
10910.6	47441.8	378.123	568.257	1326.74	600.978	456.492	642.6	1365.88
10917.5	47442.8	115.88	305.893	1001.94	402.474	307.445	392.873	1095.67
10790.5	47443.3	944.053	299.795	88.66	40.693	8.01	23.317	14.037
10830.7	47441.8	10.868	457.684	1152.99	588.29	424.946	507.985	1162.25
10842.6	47441.8	3.799	168.505	404.032	193.299	133.054	139.877	363.946
10826.7	47443.8	66.528	0.142	93.784	53.893	47.548	70.618	149.219
10859.5	47445.3	52.88	755.166	1774.09	930.052	598.417	1019.22	1649.78
10989.5	47442.8	223.917	51.937	657.136	132.111	103.549	90.308	390.198
10731.9	47444.8	13.334	316.462	1076.51	531.1	361.268	528.692	1150.05
10802.9	47443.3	477.979	121.192	51.026	18.923	5.716	18.818	8.411
10900.7	47445.3	106.693	293.272	587.22	240.369	177.514	232.409	567.114
11079.9	47448.2	2214.02	655.394	1189.28	469.181	399.665	620.591	1217.63
10785	47446.7	588.726	172.558	60.038	28.738	5.891	21.552	10.773
10838.1	47445.8	8.065	396.347	719.115	371.26	248.394	309.405	707.297
10843.6	47447.2	5.037	312.441	694.794	367.633	237.043	300.276	686.382
10909.6	47448.7	169.782	608.818	1463.87	648.297	540.453	609.524	1537.11
10772.1	47445.8	311.824	87.494	26.669	13.904	3.74	9.27	5.71
10999.4	47446.3	361.925	108.287	443.364	179.359	170.467	312.89	519.815
10849.5	47457.2	81.234	2222.39	5178.37	2605.69	1789.07	2341.5	5095.95
10854	47446.7	2.088	39.016	235.911	121.27	69.974	333.033	206.676
10892.7	47448.2	112.97	315.781	721.725	334.812	233.058	285.824	707.821
10897.2	47447.2	46.289	143.478	308.827	140.533	102.291	137.041	314.44
10774.1	47451.2	830.146	275.336	71.631	38.172	9.223	23.439	11.776
10831.7	47449.7	46.604	575.565	1310.55	674.46	490.121	565.42	1392.27
10881.3	47448.2	23.571	262.487	508.372	261.286	168.226	216.736	485.669
10816.3	47449.7	472.095	123.375	38.623	16.043	5.815	18.616	15.076
10857.5	47451.2	13.847	332.926	745.396	379.427	242.297	378.17	689.114
10896.7	47450.7	264.349	316.384	669.359	317.947	218.545	263.193	654.758
10884.8	47451.7	103.84	401.1	1149.06	580.471	378.272	579.44	1170.24
11048.1	47453.2	2851.94	80.28	558.112	204.981	188.78	347.98	419.545
11097.7	47451.7	2797.4	378.249	856.473	544.972	327.512	1218.12	942.784
10734.4	47450.7	19.967	5.604	347.452	168.122	125.805	712.996	350.817
10799.4	47450.7	639.547	179.555	52.185	23.154	5.949	14.871	9.631
10906.1	47453.7	149.084	577.616	1382.22	608.857	524.447	620.031	1590.58
11007.4	47450.7	1863.84	7.266	178.685	195.18	107.021	138.365	292.733
10789.5	47452.7	516.29	137.97	48.144	20.42	5.709	17.185	8.216
10839.1	47452.2	4.259	211.464	528.295	261.926	172.928	218.804	492.605
10861.9	47450.7	4.387	115.566	266.499	150.456	92.378	169.761	256.32
10781	47453.2	434.662	113.919	41.545	21.693	4.71	11.524	6.544
11089.3	47452.7	2369.92	116.485	632.86	726.775	203.522	615.432	570.297
10768.6	47455.2	797.368	215.683	66.828	32.792	8.104	21.853	12.266
11098.2	47458.2	4123.46	38.897	830.464	856.871	328.682	2203.2	956.287
10821.2	47457.2	4025.96	58.819	190.842	355.9	66.989	349.398	284.265
10842.6	47453.7	4.382	159.263	504.778	235.115	159.96	205.164	490.952
10864.4	47454.2	11.461	191.3	346.23	192.922	125.462	180.17	360.177
10898.7	47454.7	199.218	391.677	730.429	314.841	269.437	303.65	728.306
11030.7	47454.2	1072.89	75.156	151.702	65.485	53.602	141.533	110.311
10868.4	47454.7	9.027	112.502	328.327	164.144	117.204	161.421	328.791
10815.3	47455.2	647.954	135.615	50.171	27.056	7.76	36.481	25.507
10834.6	47454.7	2.979	128.653	275.536	140.575	92.762	114.463	258.958
10895.2	47456.7	380.202	210.325	1122.32	438.631	318.879	391.931	876.985
11026.2	47456.2	726.964	3	116.196	50.808	41.147	91.673	122.705
11074.9	47454.2	509.714	72.482	277.262	93.492	92.531	180.17	310.574
10762.2	47455.2	395.201	94.463	31.885	17.746	4.485	12.232	6.044
10785.5	47455.2	374.315	112.56	29.422	16.366	3.866	10.121	5.329
10862.4	47456.7	7.985	207.187	482.206	245.839	161.223	203.11	539.041
10732.9	47456.7	277.902	154.279	604.886	258.87	205.594	499.16	542.669
10829.7	47457.2	79.911	309.569	707.709	419.74	287.07	336.218	876.652
10837.6	47456.7	1.951	84.985	296.501	146.587	100.224	136.124	302.042
10887.3	47457.7	4213.95	1.026	1611.83	857.124	264.6	467.449	571.265
11056	47457.7	4000.8	54.714	656.322	576.666	193.265	1276.01	726.753
10723.5	47459.2	90.237	223.949	1163.62	496.974	377.077	708.582	1231.1
10858	47456.7	7.124	144.78	376.017	195.02	117.495	157.948	371.288
11015.8	47459.2	5546.47	0.368	337.542	670.753	110.857	460.63	341.838
11090.8	47460.1	4246.97	261.067	727.925	1014.9	256.013	1032.86	774.027
10782	47459.7	471.095	151.3	46.859	21.387	3.176	10.722	6.547
10812.3	47461.1	997.128	195.244	76.053	40.155	9.683	42.99	42.815
10838.1	47462.6	11.253	488.368	1486.78	711.872	500.641	635.866	1454.26
10787.5	47461.6	768.737	247.211	75.876	72.339	7.507	36.957	22.91
10802.9	47459.7	421.286	99.426	39.131	17.072	4.248	11.487	6.599
10858	47459.7	4.915	66.868	193.417	96.117	63.233	80.033	206.957
10736.9	47462.1	188.465	115.988	487.109	204.244	163.093	268.668	496.523
10776.6	47460.6	429.183	117.415	42.955	18.128	3.788	10.964	5.929
10792.9	47463.1	1064.82	347.227	102.47	62.871	11.24	33.561	24.151
11029.2	47462.1	5594.27	5.326	218.687	446.557	78.078	505.366	184.118
10860.5	47463.1	13.01	165.891	604.076	284.514	194.249	246.139	607.937
10751.3	47463.6	829.462	4.896	231.88	296.823	75.807	260.324	208.678
10828.7	47468.1	222.584	868.395	1984.79	1067.8	726.338	989.233	2296.63
10798.4	47462.6	433.618	121.053	38.802	17.13	4.202	10.405	6.338
10880.3	47463.1	3.916	54.11	226.243	89.569	75.141	84.511	361.209
10722.5	47464.1	627.647	97.606	294.964	209.667	87.538	222.816	291.568
10745.8	47466.1	290.366	115.011	679.939	407.451	243.248	571.995	738.498
10783	47464.6	558.399	142.966	52.604	35.869	5.802	26.952	22.326
11043.6	47463.6	689.01	127.625	195.87	74.033	60.872	76.739	168.837
10777.6	47463.6	254.455	72.981	21.312	10.868	2.375	6.554	4.261
11006.4	47465.1	1792.3	70.144	797.948	359.696	258.875	1058.49	826.007
10841.6	47468.6	8.184	335.662	945.684	469.866	320.02	402.626	910.967
10847.1	47465.1	5.701	168.249	330.707	154.693	118.653	116.274	345.673
10998.4	47466.1	2234.56	15.674	204.955	218.137	67.837	204.97	203.159
11084.3	47469.1	3859.77	219.703	977.897	397.277	303.687	883.885	1158.68
10882.3	47465.6	3.17	10.758	605.657	89.208	98.984	109.417	1078.72
11070.4	47465.1	748.909	15.108	113.705	60.439	64.868	101.366	110.109
10726.4	47466.6	2767.46	13.573	312.133	516.213	109.6	415.466	346.45
10814.3	47467.1	2225.66	90.969	126.668	212.566	24.775	206.001	485.655
10717.5	47466.6	103.697	305.939	552.779	271.647	192.005	246.855	671.86
10788	47467.6	750.726	178.399	103.84	463.368	9.631	131.637	90.276
10771.6	47472.1	1264.03	306.927	102.039	50.951	11.75	33.876	17.989
11089.8	47468.6	6143.69	39.991	290.615	359.63	166.209	569.638	344.642
10798.9	47468.1	428.239	137.312	43.38	17.391	2.331	8.696	4.899
10802.9	47468.1	581.07	187.855	45.545	23.397	3.886	14.738	6.777
10835.1	47474	35.436	980.002	2234.52	1139.53	793.017	938.221	2374.75
10781.5	47469.6	434.765	107.66	40.039	32.443	5.731	28.613	22.233
10809.3	47471.1	968.742	262.074	81.996	36.188	9.397	47.641	47.379
11034.7	47468.1	485.23	116.44	214.545	77.302	58.472	78.014	170.708
10794.9	47468.6	483.345	151.004	50.519	17.066	3.798	10.691	5.373
10714.5	47473.1	207.737	422.2	1399.13	622.589	455.292	649.225	1668.99
10791	47471.1	859.529	217.825	104.8	281.175	9.856	78.172	43.215
10839.1	47470.1	5.738	143.428	339.362	182.922	114.996	133.568	353.204
10846.6	47469.6	8.44	149.785	338.347	173.343	116.798	134.466	327.926
11075.4	47470.6	6967.66	27.649	429.369	160.98	132.121	404.306	311.518
10805.4	47470.1	405.799	122.8	32.204	12.394	2.579	11.74	5.626
10987	47470.1	554.87	27.285	305.166	146.041	109.737	444.222	286.537
10785	47472.6	1213.09	317.24	128.415	300.549	12.951	129.319	82.925
11005.9	47471.6	3242.69	1.927	299	361.774	91.231	339.919	330.599
10762.2	47473.6	1581.05	45.066	151.97	75.163	42.526	101.897	72.724
10994	47473.6	6177.06	45.426	374.104	278.926	97.622	354.671	376.668
11013.3	47472.6	1276.7	13.424	283.023	119.374	91.259	214.667	285.266
10816.8	47472.1	4108.92	66.599	127.244	443.766	32.337	300.071	190.708
11095.2	47474.5	4696.31	142.598	254.637	370.315	148.065	147.192	1005.22
11048.6	47474.5	1550.49	329.453	397.695	120.725	98.786	144.783	224.543
11091.3	47473.1	5005.75	35.181	93.255	184.894	104.616	69.251	394.505
10795.9	47474	495.299	147.139	49.468	18.361	3.621	11.808	7.23
10776.6	47474.5	279.881	62.933	22.534	12.206	2.653	9.069	3.595
10956.3	47476	200.772	53.146	316.717	142.652	124.184	167.558	373.198
10718.5	47477	118.408	68.542	456.045	146.257	128.161	124.199	317.465
10826.7	47480	55.702	342.19	1058.58	590.701	415.831	538.979	1276.53
11089.3	47476	758.875	73.578	97.414	58.276	49.48	56.185	120.482
10721	47477	270.283	106.88	292.917	125.369	112.262	96.577	210.781
10793.4	47477	687.357	194.981	55.425	31.138	4.876	14.365	8.768
10962.2	47479	513.003	124.286	615.32	233.479	225.771	315.157	696.982
11068.4	47477.5	1593.41	79.802	626.524	243.47	205.215	899.424	821.125
11090.8	47476.5	1415.78	47.452	87.511	100.636	58.259	56.592	197.815
10841.1	47478	5.319	87.433	331.258	190.359	132.664	162.416	378.539
10985.5	47478	3443.63	0.532	178.902	296.006	59.509	339.325	257.572
10995	47479	7408.49	3.705	333.437	186.751	92.835	366.844	327.345
11005.4	47478.5	2644.84	15.815	644.764	496.233	211.323	950.38	669.857
11085.8	47481.5	2026.54	102.494	396.269	124.597	95.948	189.623	161.82
10772.6	47479.5	466.246	109.497	31.975	17.141	4.09	12.074	6.625
11093.7	47480	1876.49	38.182	1275.29	359.019	95.489	341.155	176.926
10724	47484.5	1872.38	193.151	916.018	692.994	354.819	549.514	983.398
10769.6	47484	740.875	155.677	60.81	30.56	7.54	26.309	13.135
11070.4	47482	1390.97	240.814	374.651	152.158	128.285	210.625	285.937
10799.4	47482.5	1019.89	252.798	76.385	36.963	9.413	25.582	13.044
10809.8	47480.5	422.817	103.734	29.462	14.247	3.593	11.331	8.16
10764.2	47484.5	4070.85	18.324	189.063	382.767	64.682	157.077	123.293
10828.7	47484.5	19.109	372.674	1046.46	525.533	393.191	476.061	1183.42
10806.8	47483.5	354.438	77.66	23.925	12.839	3.256	10.032	6.197
10956.8	47484.5	372.48	67.201	456.2	172.213	165.267	254.607	525.611
10788	47485	547.509	149.307	43.766	21.497	3.795	13.967	7.55
10812.8	47488.4	1420.63	286.366	148.921	60.341	30.639	89.442	96.44
11106.7	47485.5	919.22	0	1925.09	304.885	75.075	258.047	40.425
10984.1	47486.5	1160.85	0.211	232.084	101.955	73.072	254.286	224.621
10791.5	47486	612.772	152.91	50.208	23.142	5.757	17.247	7.335
11004.4	47486	628.039	75.638	453.909	154.542	132.395	357.369	363.46
11051.1	47487.9	4528.29	30.573	576.569	251.827	167.935	448.244	444.023
11092.8	47485.5	1015.99	1.378	843.588	161.046	50.464	147.515	31.647
10802.9	47487.9	620.923	154.702	46.809	25.496	5.908	15.652	9.361
11072.9	47488.9	2592.31	77.098	332.929	244.693	98.563	202.007	271.43
10953.3	47487.9	193.023	58.131	186.086	96.431	82.085	163.298	214.664
10806.8	47488.9	627.255	121.177	46.453	21.541	6.632	13.782	9.039
10948.3	47488.9	206.211	73.422	257.712	112.669	89.417	115.406	262.476
10798.4	47489.9	625.288	168.448	44.43	21.293	5.463	12.356	8.141
10957.2	47490.9	753.305	182.941	463.835	221.286	189.583	272.559	485.183
10700.1	47489.9	765.591	490.506	262.373	230.062	63.134	165.025	187.515
10786	47489.4	291.904	77.587	24.979	14.81	3.255	39.249	5.065
11078.9	47493.4	9855.74	697.83	1362.53	1154.42	403.633	673.023	632.351
10829.7	47490.9	5.844	125.986	378.568	201.426	140.407	172.753	412.266
10823.2	47494.4	115.782	606.968	1776.64	907.019	655.759	741.726	2132.65
11061	47493.4	1599.43	188.031	334.812	130.936	104.707	242.237	289.834
10948.8	47492.4	351.015	106.475	334.134	164.29	145.289	218.669	384.961
10941.9	47491.9	98.688	34.416	223.047	112.286	91.765	133.452	270.051
11056.5	47494.4	8573.94	151.489	378.848	324.338	104.541	317.42	305.611
10795.9	47494.4	513.231	130.781	40.56	16.93	4.058	15.161	6.588
10938.9	47494.4	338.776	257.504	571.822	249.224	231.816	233.254	690.683
10787.5	47494.4	571.226	151.746	41.864	19.33	5.287	37.395	5.797
10980.6	47496.9	3432.43	33.61	351.889	240.418	95.189	296.074	231.609
10799.4	47496.4	422.231	102.677	38.877	11.122	3.022	10.529	6.016
10803.9	47497.4	964.867	239.816	75.62	32.288	7.634	25.525	12.368
10808.3	47497.4	696.332	164.79	70.208	24.096	12.163	38.111	24.738
11112.1	47494.9	1528.78	0	663.743	142.157	31.878	213.416	42.814
10944.3	47496.9	149.64	73.743	150.966	81.447	66.446	86.356	204.585
11096.7	47496.9	1986.34	0	1584.02	245.892	87.928	398.299	74.93
10934.9	47497.9	169.871	117.295	363.551	156.689	125.925	149.869	393.137
11031.2	47502.3	2490.96	486.021	844.661	286.943	247.072	502.244	541.486
10778.1	47498.9	666.534	145.161	64.922	30.512	11.512	306.602	8.429
10787	47499.9	1263.19	409.184	100.24	46.147	9.92	131.067	13.607
11099.2	47500.4	1632.2	0	3449.61	321.708	142.871	458.079	77.112
11111.1	47499.4	5843.03	0	2900.78	432.872	127.252	736.176	705.065
10823.2	47500.9	46.889	444.911	912.553	490.998	344.945	383.262	1056.85
10931.4	47499.4	86.663	53.945	325.22	122.419	90.104	104.177	247.362
10993	47499.4	535.979	149.667	262.354	105.704	90.714	196.697	255.206
11075.4	47501.3	2486.8	71.827	880.358	199.558	101.342	165.155	133.133
10733.9	47500.4	2677.63	1.779	171.42	263.8	87.334	356.642	347.106
11055	47501.3	4132.99	383.259	532.306	499.962	180.879	528.602	615.201
10741.3	47501.3	1976.93	91.543	408.685	490.091	151.064	356.807	1041.79
10802.4	47500.9	337.044	86.473	26.014	9.843	2.83	5.819	3.585
10926	47501.3	136.81	118.994	782.247	266.829	219.936	220.347	569.544
10796.9	47502.3	920.206	243.079	61.538	31.005	7.674	20.358	10.013
10938.9	47505.8	727.919	196.091	980.16	490.653	382.256	713.622	1167.03
10944.3	47501.3	273.828	53.114	199.051	98.134	81.494	97.951	226.676
11024.3	47504.3	1804.41	386.793	573.22	231.846	221.087	292.473	376.679
10818.3	47502.3	50.205	53.809	139.807	67.046	55.58	70.759	197.65
10931.4	47503.3	124.512	18.585	240.634	76.828	57.803	74.426	206.926
11049.6	47501.8	981.459	83.724	149.662	130.382	43.047	108.793	107.334
10752.2	47506.8	3776.82	39.362	989.932	848.198	432.879	1974.42	1162.25
10922.5	47506.3	337.724	411.371	1028.44	444.163	361.2	430.836	1030.57
10806.8	47506.8	4277.65	146.851	175.294	128.89	75.477	169.033	149.281
10989.5	47509.3	3133.91	217.102	882.807	311.169	272.117	462.637	569.366
11007.4	47503.8	358.823	83.821	215.263	71.733	64.147	106.664	164.314
10730.9	47504.8	1964.94	0	86.379	143.486	54.927	1005.2	111.254
10787.5	47505.3	455.01	101.261	34.11	13.87	4.1	13.971	5.905
10793.4	47505.3	625.717	166.65	45.808	19.4	5.851	19.362	7.565
10800.4	47505.8	786.316	176.883	49.883	22.739	7.281	25.479	12.313
10739.8	47505.8	42.744	62.804	233.515	138.769	102.221	194.911	351.76
10929	47506.8	464.463	245.911	538.997	238.573	193.061	264.323	663.807
11050.1	47510.8	5176.84	635.63	1260.99	812.929	463.861	1212.57	1455.74
10815.8	47510.3	331.501	278.213	324.636	152.02	113.349	150.756	306.269
10916.5	47506.8	113.384	222.093	596.614	286.229	230.2	265.652	542.69
10741.8	47507.8	93.075	70.144	298.465	124.458	104.896	199.429	365.527
10729.9	47509.8	2418.07	0	184.904	302.611	79.503	1502.76	163.922
10773.1	47510.3	2184.44	3.719	222.629	266.123	35.438	150.577	94.185
10930.4	47511.3	1040.04	183.195	591.707	276.197	201.178	415.484	655.49
11031.7	47509.3	571.569	95.219	288.057	105.248	94.141	173.369	164.808
10792.9	47510.3	860.238	197.433	71.608	27.085	6.177	20.528	9.743
11003.4	47509.3	1229.27	14.746	201.934	127.365	61.043	135.733	196.49
10799.4	47511.8	1248.29	295.212	107.94	71.703	13.258	60.378	52.102
10916.5	47511.8	264.856	397.122	763.787	360.016	283.859	336.466	830.283
10911.1	47512.3	126.944	284.071	604.001	299.703	254.44	316.563	637.935
11027.2	47513.8	984.078	350.77	465.005	236.384	167.087	276.262	299.554
10924.5	47512.8	1012.53	59.928	235.769	122.464	77.615	200.344	164.198
10949.8	47513.8	1377.04	5.804	141.885	61.176	61.573	123.893	124.418
10791.5	47517.2	2157.49	381.829	145.962	62.585	17.627	50.8	30.046
10941.9	47516.2	1949.12	13.677	298.611	381.793	102.295	483.127	371.967
11084.3	47514.7	2689.77	0	2515.75	454.417	190.074	606.589	417.151
11030.2	47515.2	187.582	32.138	159.975	63.381	56.057	236.637	153
11028.2	47518.7	1212.61	298.894	792.707	366.705	289.587	774.999	674.23
11095.7	47515.7	2806.68	0	2653.57	623.42	216.353	2150.96	73.807
11105.7	47515.2	2916.61	0	2280.82	652.822	115.829	629.289	101.519
10919.5	47517.2	375.45	100.46	361.208	153.127	141.284	296.816	462.024
11069.9	47519.7	7208.89	0	5581.44	769.14	225.884	885.778	285.568
10804.9	47517.2	1417.4	191.098	231.784	568.336	58.159	224.488	249.95
10909.6	47516.7	466.293	506.515	906.927	448.435	375.775	446.417	1080.71
10927	47516.2	319.343	66.813	308.645	150.838	115.266	331.606	272.745
10930.9	47516.2	235.587	56.189	248.486	91.834	82.19	218.706	277.596
10898.2	47519.2	464.91	1201.09	2372.92	1202.29	920.608	1135.31	2287.3
11101.7	47515.7	213.317	0	1686.69	237.901	71.237	580.589	184.005
10905.6	47516.7	139.35	439.984	707.232	346.849	281.975	287.007	715.105
11040.1	47517.7	5595.64	9.413	462.368	612.863	182.065	777.77	376.806
10797.4	47519.7	1119.37	156.453	79.722	208.954	16.178	124.598	125.377
10801.4	47517.2	713.136	72.939	69.557	364.996	15.628	138.797	149.185
10915.6	47518.2	846.487	159.191	352.072	140.25	126.231	211.684	398.885
10776.6	47522.2	4815.15	23.768	171.645	163.267	49.591	292.419	149.936
11020.8	47517.2	772.138	124.279	128.282	50.15	38.049	64.766	74.938
10957.7	47522.2	1554.77	122.751	546.261	250.68	188.434	392.064	449.506
11086.3	47520.7	6668.59	0	2933.22	996.334	245.485	2366.81	44.58
11098.2	47521.7	3878.24	0	1825.23	1658.87	216.167	3163.86	97.372
10906.1	47521.2	226.919	246.143	375.872	173.567	143.208	151.452	405.52
10965.2	47525.7	2514.08	386.98	941.009	498.582	314.459	476.353	829.099
10910.1	47521.7	656.093	98.929	161.963	72.418	55.453	87.559	196.47
11110.1	47524.7	5329.65	0	3072.46	494.268	153.641	1346.41	96.419
10917.5	47524.2	328.884	32.15	241.73	102.046	92.921	168.915	234.714
11003.9	47525.2	3581.27	0.896	189.115	246.009	58.645	321.465	212.715
10899.2	47524.7	393.03	636.031	1080.49	511.542	407.92	446.573	1161.17
10911.1	47524.7	3318.26	36.042	280.871	135.641	100.221	319.831	223.169
11049.1	47528.6	3057.72	1.471	682.82	221.291	133.493	232.075	233.857
11018.8	47528.6	1292.4	561.874	1202.82	675.108	532.722	624.03	1229.6
11026.7	47528.2	427.596	96.823	366.201	135.893	137.107	182.325	328.428
10793.9	47530.1	5854.44	100.232	213.486	159.687	60.161	387.685	187.395
10915.1	47529.1	363.274	169.951	354.973	153.13	114.527	155.919	273.657
11085.8	47528.6	6256.76	0	3248.6	492.307	160.544	548.93	202.327
11092.3	47529.1	5282.76	0	2353.46	457.85	99.278	491.7	115.372
10893.2	47530.6	673.889	1258.05	2463.53	1239.55	964.13	1228.31	2617.16
10996	47531.1	1382.05	40.095	368.238	228.978	133.928	369.294	425.042
11061.5	47532.6	1161.18	0	5783.47	549.056	227.717	523.393	629.922
11057	47532.6	1707.52	0	1382.57	107.594	59.621	132.998	83.039
10753.2	47534.1	102.545	86.343	404.297	201.874	150.211	338.202	470.259
10918.5	47532.1	223.244	177.28	478.672	229.519	189.488	392.553	509.878
10882.8	47533.6	34.494	285.457	470.95	272.141	229.467	218.22	672.031
11023.3	47536.6	1912.36	584.565	1841.45	945.721	800.56	1131.01	1872.25
11086.3	47534.6	3625.75	0	2011.18	216.384	115.03	197.247	349.716
10781	47534.1	4754.99	7.741	83.582	216.527	47.74	95.185	65.618
10887.3	47538.6	263.358	1308.11	2203.18	1290.79	935.877	966.323	2379.04
10747.8	47538.6	651.846	18.358	516.873	258.168	204.267	833.935	906.084
10775.1	47535.1	1335.42	0.648	151.964	203.871	55.71	293.937	99.123
10906.6	47534.6	173.634	104.951	377.011	145.97	130.629	323.625	352.769
10911.1	47536.1	139.738	91.755	365.312	178.821	143.519	219.889	384.937
10914.6	47534.6	197.935	165.358	322.825	152.244	119.702	172.829	311.846
10967.2	47534.1	493.802	141.662	235.032	100.904	91.066	101.185	244.053
10902.6	47537.1	328.805	178.366	607.716	255.26	194.254	486.318	582.102
10879.8	47537.1	30.203	249.334	525.18	323.856	251.054	260.919	695.9
11047.6	47537.1	4390.66	13.199	391.189	136.67	96.35	160.607	143.697
10872.4	47540.1	59.693	261.967	989.363	555.238	416.459	466.033	1182.96
10733.4	47538.6	2590.98	5.68	309.552	241.943	139.597	1720.73	216.786
10741.8	47539.1	2947.82	20.22	470.533	549.946	141.791	717.896	661.836
10919.5	47538.1	99.527	28.038	222.952	109.335	100.128	111.095	254.936
10898.2	47539.6	388.421	353.57	712.894	280.734	235.144	300.251	686.402
10781.5	47540.6	2986.36	139.103	497.885	713.451	191.885	477.808	452.365
11112.1	47539.1	1253.09	0	772.649	294.815	217.695	200.925	426.608
10894.7	47541.6	243.078	259.494	528.751	214.527	186.74	196.47	542.691
10991	47538.6	288.503	68.987	152.891	69.995	56.592	69.153	149.029
10908.1	47540.1	130.714	158.149	505.484	244.815	189.5	344.513	479.236
10890.7	47541.1	66.152	66.396	127.711	63.078	51.703	65.909	166.598
10956.8	47539.6	325.303	65.771	202.049	100.918	90.209	104.437	211.859
10910.1	47549.5	1057.97	121.279	1647.68	712.999	582.894	2350.25	1608.08
10919	47544.5	429.311	40.036	316.512	122.106	123.596	249.632	333.194
10951.8	47543.5	553.298	52.365	309.546	105.961	111.544	177.536	475.377
10877.8	47545	23.464	377.395	757.963	425.113	333.356	359.382	810.066
10891.7	47545.5	309.263	342.812	703.226	295.154	238.23	395.048	741.862
11023.8	47546	1147.58	31.94	1416.91	451.084	302.753	940.506	711.821
11074.4	47547	5230.15	0	2083.33	442.098	112.246	353.104	169.631
11099.7	47545	1789.49	0	2741.87	238.16	109.041	277.098	188.347
10742.8	47545.5	2259.62	22.302	267.467	290.695	83.95	364.385	361.408
10884.3	47547	79.553	452.522	826.847	482.045	342.498	401.505	880.789
10898.2	47545.5	194.108	126.315	293.591	124.223	125.768	190.433	307.618
11068.4	47547.5	1007.1	0	1053.36	119.068	63.58	206.828	67.321
10866.4	47549.5	285.915	506.826	987.191	593.922	456.928	463.682	1306.74
11110.1	47546.5	1232.61	0	510.462	109.502	55.901	561.256	18.752
10960.7	47551.5	7907.2	70.156	977.057	708.135	370.8	1878.98	1056.76
10999.4	47550.5	3763.62	126.783	854.142	437.014	312.178	707.718	960.966
10871.9	47552	261.363	1090.36	1639.06	826.789	613.194	630.541	1715.68
11063	47551	4947.01	0	7532.88	1494.6	339.361	1551.86	248.587
10986	47551.5	731.214	119.436	481.193	206.046	174.581	255.462	488.561
10913.6	47555.9	1132.71	235.998	1126.81	527.445	426.864	861.76	1151.05
11012.3	47551	4164.88	3.402	359.099	315.85	107.804	558.285	320.06
10897.2	47554	2446.62	14.14	306.795	159.94	105.206	369.649	340.602
10779.1	47552	1277.53	0	122.398	83.441	48.082	506.07	101.153
10975.1	47553	780.469	165.219	658.774	280.321	226.669	454.283	594.297
11092.8	47553.5	6934.69	0	3921.47	1667.21	226.137	870.036	354.266
10858	47555.5	76.828	372.805	1215.35	606.214	441.118	504.114	1331.91
10876.8	47555	332.126	1178.27	1674.99	841.889	615.754	689.947	1679.98
10668.4	47555	140.63	38.89	240.402	121.46	96.093	130.197	347.11
10934.4	47553	358.224	114.172	270.077	117.913	86.612	120.542	265.408
11046.6	47554	4464.36	0	1483.17	488.707	130.076	1771.44	191.603
11105.2	47552	494.767	0	1414.28	234.037	61.135	311.769	55.081
10685.7	47553	656.498	5.951	98.427	181.844	33.586	79.225	120.947
10749.3	47553.5	741.596	10.695	238.387	101.445	75.858	317.194	241.655
10882.3	47555	148.694	308.638	489.897	249.712	185.556	199.191	451.9
11039.1	47554.5	5598.12	0	3424.66	525.766	159.478	823.412	183.584
10868.9	47554	21.063	139.538	204.368	122.281	83.678	88.945	227.25
10951.3	47554.5	707.024	0.388	213.569	147.034	96.433	867.575	261.561
11057.5	47555	1046.27	0	2246.03	307.356	130.868	865.042	95.463
10758.7	47556.4	4685.18	0	211.913	378.754	81.524	783.169	373.628
10864.9	47557.9	121.71	775.933	1635.37	856.896	601.685	705.594	1671.26
11022.8	47556.9	931.931	134.918	281.527	72.358	57.034	112.278	114.532
10932.4	47557.4	550.534	160.131	284.656	130.076	121.132	122.079	244.315
10849.5	47557.9	4326.29	4.26	835.662	1308.56	80.104	247.818	311.143
10903.6	47558.4	3468.58	13.833	357.598	228.038	109.498	482.338	367.696
11026.2	47557.9	429.682	97.015	245.437	35.115	25.697	52.018	53.367
10887.8	47557.4	129.792	104.662	258.974	128.195	111.713	139.988	230.192
11076.4	47558.4	2297.72	0	3938.69	491.181	183.041	400.818	1659.69
11113.1	47559.4	2589.55	0	1062.21	224.489	114.217	1017.16	211.361
11017.3	47558.4	430.869	93.039	95.951	37.907	28.375	70.759	42.619
11096.7	47561.9	3685.39	0	3483.26	603.089	495.352	1178.22	2899.82
10853	47559.9	531.242	25.433	231.492	137.621	47.738	60.394	178.691
11057	47560.4	7080.98	0	3875.41	674.356	286.261	2598.48	133.194
10735.4	47561.9	3038.38	1.299	144.016	211.185	49.185	307.53	204.579
10878.8	47562.4	1158.71	664.739	917.205	533.548	354.579	406.509	872.709
11086.8	47560.9	6101.57	0	2060.51	429.139	161.768	426.211	269.929
10728.4	47560.4	706.613	0.281	137.292	229.383	50.206	1078.66	105.61
10870.9	47561.9	385.375	528.815	1069.95	573.834	400.852	463.191	996.713
10939.4	47563.4	943.413	277.981	602.198	285.082	226.366	500.716	556.326
10720	47563.4	792.926	0	173.445	139.949	65.623	1064.35	148.297
10856.5	47564.9	146.871	933.978	1817.01	1060.81	720.454	744.094	2058.62
11043.6	47562.9	6594	0	2253.62	344.958	156.459	2165.26	44.154
10780.5	47562.9	414.91	108.311	305.311	158.345	110.239	239.671	378.96
10908.1	47562.9	230.518	96.106	253.217	119.96	102.278	169.521	260.279
10784.5	47563.9	309.32	276.528	416.496	200.848	140.332	172.688	419.8
11074.4	47561.9	377.663	0	1139.88	120.955	56.343	72.35	353.186
10927	47562.9	359.385	86.854	133.202	56.654	49.755	60.867	110.255
10881.3	47564.4	434.762	177.629	429.07	178.76	145.243	176.365	290.518
10887.8	47567.9	950.818	383.853	743.205	337.324	295.264	470.596	637.164
11081.8	47565.9	6266.3	0	3040.16	661.83	245.691	501.791	465.073
11024.8	47565.9	2575.18	9.946	4270.16	677.578	308.373	929.319	2854.95
11105.2	47565.9	3240.87	0	952.136	203.444	82	450.923	274.564
10764.2	47569.4	1598.66	65.867	1028.68	646.243	365.083	1642.18	1334.36
10865.9	47566.4	70.392	413.695	631.714	360.683	259.029	271.924	610.326
10778.6	47565.9	103.938	97.249	229.351	129.709	99.639	126.73	313.531
10872.4	47567.4	191.36	231.047	310.731	179.711	122.365	164.302	312.37
10858.5	47569.8	71.86	642.91	1085.8	560.234	410.391	425.424	1126.65
11013.3	47567.9	729.293	0	2716.67	278.56	133.475	339.339	550.271
11095.7	47567.9	1138.38	0	2160.44	281.3	134.427	404.704	139.372
10848	47573.3	203.281	1614.75	3477.34	2065.09	1442.47	1702.02	4014.91
10753.2	47571.3	391.167	71.337	920.717	452.179	326.424	994.789	1046.05
10782	47568.4	90.525	188.237	360.133	155.356	115.461	127.155	272.379
10921.5	47567.9	360.664	73.286	118.774	49.109	37.828	56.589	114.156
10779.1	47570.3	444.703	262.092	526.009	279.962	206.6	218.253	638.566
10935.4	47569.4	313.754	101.963	294.817	130.025	111.341	152.964	220.249
10947.3	47570.3	508.383	59.838	309.614	151.856	123.466	549.198	315.279
10956.8	47568.9	661.93	31.3	155.304	83.084	61.763	104.932	159.849
11018.3	47569.4	726.152	0	3070.1	410.907	219.542	1091.24	702.724
10869.4	47570.3	128.03	238.345	321.512	188.429	132.545	149.234	341.192
11074.9	47571.8	6022.08	0	2562.51	511.452	160.802	796.128	418.537
10878.3	47569.4	400.444	36.773	162.35	98.987	64.257	100.337	150.042
10928.5	47572.3	1502.79	509.359	878.805	402.116	351.09	435.276	667.712
11104.7	47570.8	757.254	0	1618.81	235.479	107.445	657.394	158.253
10689.2	47573.8	7873.62	9.989	281.273	1857.62	140.214	532.803	402.215
10882.3	47571.8	65.25	65.235	231.736	114.863	81.394	157.46	217.791
11113.1	47572.3	1142.57	0	509.196	123.17	62.206	1195.18	39.935
10863.4	47571.3	72.348	269.302	369.539	190.025	141.92	147.577	402.894
11027.7	47571.8	5904.49	0	1485.65	318.664	129.787	2169.3	104.907
11051.1	47571.8	1505.56	0	1194.28	346.162	116.871	328.371	74.334
10883.8	47575.8	650.758	718.224	1279.11	743.044	507.869	594.556	1145.56
10859	47580.3	406.411	1850.12	3111.63	1678.85	1151.82	1303.3	2948.17
10873.4	47572.8	16	74.456	257.432	169.963	109.556	147.078	277.912
11089.3	47573.8	1632.22	0	1503.22	227.38	107.189	195.973	287.242
10992.5	47575.8	5420.76	0	1932.66	466.715	141.898	1075.96	198.206
11041.1	47573.8	3868.95	0	2123.51	410.274	158.52	1328.71	124.835
10944.3	47574.3	433.224	181.81	325.469	153.146	128.309	217.144	327.709
10732.9	47575.8	227.256	47.376	304.557	162.214	118.299	474.242	368.003
11065	47575.8	5925.24	0	2478.55	519.682	152.039	486.023	184.377
11033.7	47575.8	891.319	0	2385.3	250.065	133.189	518.746	358.963
10875.3	47577.8	164.556	523.519	1029.26	596.683	411.067	503.261	928.117
11052.1	47577.3	2579.82	0	2142.25	1127.1	535.127	434.15	234.782
11095.7	47577.3	6496.3	0	2747.06	1158.41	363.267	367.894	198.972
10837.1	47584.7	64.235	179.783	1055.27	653.217	449.206	882.279	1590.21
10935.9	47578.3	831.655	255.881	379.118	155.274	134.148	186.577	318.275
10940.9	47579.8	468.841	230.868	508.755	222.61	180.936	329.2	461.183
10779.1	47578.3	274.069	94.261	273.634	166.391	123.69	170.134	291.67
11000.4	47578.3	53.385	0	2202.59	196.317	335.871	246.49	329.068
10520.9	47579.8	6.094	66.864	472.948	197.669	164.946	254.12	576.712
11111.6	47580.8	936.67	0	1311.79	120.923	47.605	352.958	57.048
10853	47581.8	51.107	375.225	535.618	323.025	213.863	236.39	557.446
10747.3	47582.8	208.165	49.8	396.063	194.316	145.254	244.323	411.35
10777.6	47580.8	38.579	96.52	285.596	182.485	132.791	152.188	344.542
10702.1	47581.3	4368.4	3.702	75.923	304.705	60.152	277.761	160.317
10843.1	47582.8	47.992	179.491	471.779	258.058	170.418	238.759	578.105
10984.1	47582.8	6159.87	0	1596.37	313.239	133.511	1816.35	53.894
10511.5	47581.8	1047.26	0	51.532	560.058	48.696	641.534	124.714
10873.4	47583.7	200.372	516.058	1044.22	614.605	410.886	554.114	1060.65
11060.5	47583.2	5662.21	0	4229.63	507.871	264.416	525.286	420.683
10971.1	47583.2	5916.02	0	1711.07	1029.77	140.632	408.041	224.927
11043.1	47582.3	1158.13	0	2074.84	287.988	150.369	618.529	203.973
10936.9	47585.7	706.492	415.031	831.988	436.305	357.179	472.342	904.823
10994.5	47583.7	5923.3	0	3520.31	478.81	181.771	377.069	145.269
11066.9	47583.7	6538.16	0	3121.14	616.715	151.663	517.162	244.386
10847.1	47586.2	117.498	688.373	1068.82	615.403	416.323	556.68	1276.18
10881.3	47584.7	266.509	261.63	492.084	241.302	179.341	187.303	408.876
11097.2	47583.7	1606.52	0	2549.63	318.924	206.068	447.96	808.686
10866.4	47586.2	134.216	328.804	622.766	370.505	254.462	401.116	719.797
10869.4	47585.2	22.658	68.094	129.525	76.924	50.956	84.963	150.073
11006.9	47585.7	1952.5	0	3774.37	388.546	139.648	273.57	85.897
11030.7	47587.7	4553.69	0	4625.16	746.136	240.118	1941.76	214.589
11052.6	47587.7	5482.3	0	3458.7	414.59	152.844	404.903	602.55
11070.4	47588.7	4548.74	0	2388.3	403.864	99.456	404.958	131.039
10857	47590.7	287.843	1122.92	1485.89	881.418	594.191	660.539	1542.79
10684.2	47587.7	4369.28	6.555	92.137	1211.5	63.81	315.543	233.875
10852	47588.2	48.528	365.82	561.408	347.49	228.994	261.737	587.03
11111.6	47588.2	3314.49	0	2485.54	361.804	99.894	457.521	75.871
10722.5	47590.7	3086.46	5.324	173.68	444.595	70.34	979.117	167.848
10836.6	47589.7	58.535	303.787	599.55	366.529	246.579	335.178	819.953
10649	47588.2	216.779	76.852	118.138	63.664	40.915	63.71	156.242
10841.6	47590.2	56.579	267.033	452.494	242.18	170.67	265.26	485.53
10972.1	47591.7	6727.5	0.647	4282.42	839.332	253.666	1648.49	316.859
10714.5	47589.7	4799.48	3.977	103.184	346.387	66.535	313.196	270.154
10945.3	47588.7	310.745	74.591	148.412	70.277	60.052	77.691	142.124
10994	47589.7	2112.67	0	2087.15	262.188	73.727	196.498	113.67
11009.9	47590.7	5937.63	0	3201.85	605.522	163.518	295.909	179.488
10878.3	47590.7	79.627	86.697	273.949	157.325	120.378	133.686	323.718
10983.1	47590.7	4683.39	0	4210.21	412.82	142.194	550.788	178.561
11022.8	47592.2	4996.32	0	4484.95	556.028	190.415	520.885	213.073
10849	47592.7	94.44	527.274	812.175	512.511	324.264	437.214	919.938
10867.4	47593.7	58.151	295.092	500.204	291.838	212.585	204.821	477.141
10861.4	47594.2	178.506	630.072	963.787	604.975	417.197	434.914	1127.38
11083.8	47592.2	1152.94	0	1287.98	190.702	92.691	206.766	27.729
11052.1	47594.2	1226.55	0.17	1562.69	118.666	70.396	399.349	63.541
10638.6	47594.7	437.833	93.565	451.81	303.609	160.697	379.998	558.628
11037.2	47593.2	353.59	0	1486.6	114.058	57.708	219.962	15.115
10845.1	47594.2	8.383	72.21	325.067	164.177	112.523	160.547	302.3
10991	47595.2	1268.81	0	2430.89	182.391	97.561	144.006	754.094
10840.1	47595.7	23.012	101.388	343.41	194.401	138.706	191.055	421.208
10836.1	47595.7	27.041	186.683	385.898	253.984	166.178	198.996	508.708
10997.5	47596.7	3067.68	0	1949.73	319.498	185.91	244.864	328.196
11106.7	47596.2	5582.92	0	2675.39	637.405	143.017	425.166	98.739
11003.9	47596.7	621.936	0	1388.19	140.536	86.735	243.619	669.082
10831.2	47599.1	3.395	8.773	142.399	107.557	75.875	120.365	297.363
10848	47596.7	21.344	124.594	239.098	130.934	85.135	91.83	215.616
10946.8	47596.7	341.95	62.097	133.97	59.792	51.739	55.614	96.572
11082.3	47598.1	6844.82	0	3481.59	1161.49	239.51	712.328	298.327
10918	47602.1	526.558	244.112	665.034	360.006	325.98	348.177	811.487
11048.6	47598.1	1471.55	0	1269.76	112.599	68.348	219.4	83.303
10844.1	47601.1	121.995	611.301	1132.34	640.716	461.388	514.327	1209.57
10855	47598.6	57.284	94.581	196.066	112.028	79.968	88.076	235.803
10932.9	47599.6	383.123	137.714	335.354	164.004	146.941	184.131	306.136
11095.2	47599.6	6188.34	0	2090.42	1685.6	180.797	947.893	196.866
10677.3	47600.6	514.155	13.166	257.874	605.553	105.357	286.103	470.424
10836.6	47602.1	83.208	223.47	592.236	341.527	249.979	422.748	853.421
10860.5	47600.6	168.127	454.936	728.265	422.621	304.55	325.558	749.521
10896.2	47603.6	5571.1	36.078	538.479	496.194	193.38	791.66	398.507
10938.4	47600.6	711.579	175.916	300.717	140.886	142.739	133.99	271.405
11047.1	47600.6	1464.26	0	1319.54	100.683	60.416	119.944	301.457
10851	47604.6	258.929	438.498	705.644	375.719	281.836	280.362	718.718
10626.7	47601.6	491.928	9.328	105.005	264.336	34.731	190.439	98.85
10681.3	47604.6	564.536	179.964	121.348	1096.71	59.078	158.071	270.722
10957.7	47604.1	3243.89	2.438	2659.68	401.088	181.004	439.417	209.575
10988	47604.1	5934.81	0	3258.65	498.471	221.605	932.298	350.13
10723	47603.6	2801.29	2.677	90.221	643.901	39.944	252.123	169.905
10838.6	47602.6	15.301	48.922	148.338	97.506	61.631	107.803	191.678
11048.6	47605.1	3814.72	0	3300.65	293.212	172.482	574.045	744.022
11072.4	47605.1	6276.56	0	2744.03	398.521	152.26	768.748	145.307
10753.2	47607.1	406.092	216.391	547.598	299.113	208.351	313.905	696.195
10715	47607.1	416.406	138.593	72.05	904.404	44.34	117.673	184.127
10688.2	47605.1	776.72	21.417	84.633	750.857	49.203	128.641	158.674
10829.2	47607.1	47.396	147.223	663.621	363.047	267.16	395.889	880.736
10860	47605.6	123.819	159.686	351.106	168.602	139.302	146.677	349.554
10907.1	47607.1	446.708	208.734	516.13	236.41	184.421	249.559	527.822
10842.6	47607.1	108.146	400.634	889.523	442.828	328.806	430.364	963.208
10901.7	47605.6	292.459	82.846	164.056	68.155	60.439	91.86	170.663
10911.1	47607.1	70.883	10.065	151.59	43.672	36.506	58.009	124.23
11042.1	47607.6	4079.79	0	1465.82	270.425	204.102	1220.86	662.6
10642.1	47607.1	770.025	24.779	196.733	134.368	43.949	184.802	147.581
11106.2	47607.1	746.388	0	1063.62	80.079	38.418	133.134	19.648
10719	47610.1	560.096	132.074	67.719	551.033	29.175	103.631	143.466
11035.2	47608.6	6735.6	0	829.055	480.557	798.956	2081.03	181.271
10854.5	47609.6	95.43	177.339	397.078	225.756	170.253	214.139	467.934
10886.8	47611	275.606	150.522	180.208	116.039	89.095	235.333	219.9
10930.4	47610.5	3480.59	6.364	402.046	482.974	143.426	606.978	444.99
10980.6	47608.6	3401.89	0	1391.22	929.269	78.076	713.687	95.385
10861.9	47608.6	90.673	78.077	111.308	72.256	53.344	58.793	115.318
10994	47612.5	5531.11	0	4963.4	712.093	203.532	1109.45	145.655
10834.6	47610.5	92.139	394.97	667.894	444.558	292.336	365.239	818.317
10898.2	47610.1	525.738	86.769	251.71	135.621	98.071	187.03	215.391
10822.7	47613	58.763	327.249	992.674	572.961	426.53	621.236	1342.39
10977.1	47611	1948.27	0	368.322	465.492	31.128	370.529	70.249
11001.4	47611	1909.95	0	2261.46	416.618	179.496	1369.8	43.488
11058	47612	7348.18	0	2047.08	741.418	365.536	1414.85	426.181
10724	47611.5	2816.54	2.024	56.781	399.175	29.945	183.007	108.727
10846.1	47615.5	445.303	674.124	1458.92	891.768	619.548	824.012	1773.27
11109.6	47611	958.195	0	2837.85	444.465	120.448	639.38	35.223
10672.8	47611	2009.24	0.528	48.534	144.753	26.438	98.412	101.544
10915.1	47612	256.682	69.067	165.312	79.234	60.913	93.864	166.356
10642.5	47614.5	783.931	10.473	720.708	276.581	225.115	1126.04	726.28
10862.4	47612.5	190.624	114.819	153.768	102.795	73.748	109.15	181.123
11078.9	47613	6456.46	0	2222.75	954.116	141.545	739.176	121.758
10982.1	47612.5	1395.86	0	151.305	461.989	18.003	208.323	50.961
11021.3	47613.5	4719.77	0	3193.72	559.742	230.631	691.52	104.483
11037.2	47613.5	2819.74	11.815	695.358	252.478	302.49	993.687	210.805
10755.7	47614	449.456	163.855	335.708	162.991	115.688	152.024	382.909
10660.4	47615.5	4396.46	11.614	193.974	652.176	58.752	510.048	305.624
11052.1	47614.5	4583.17	0	1222.36	229.178	119.153	499.991	116.604
10692.7	47618	3237.48	100.16	588.817	2469.38	294.565	580.765	1027.53
10752.2	47617	557.013	182.525	180.902	93.431	62.125	87.047	190.102
10924	47618.5	458.667	100.818	554.252	249.597	216.834	403.344	619.596
11063	47615.5	3277.52	0	2142.81	394.932	168.91	641.356	318.79
10720.5	47616.5	766.068	255.565	94.962	1263.2	60.968	143.244	176.715
10830.7	47621.5	456.466	1658.69	3580.26	1939.51	1283.27	1456.4	3463.97
11089.8	47616.5	1522.12	0	1750.07	177.733	90.682	401.565	128.361
10680.3	47617	289.14	106.871	93.008	763.952	37.795	87.545	137.357
10903.1	47616.5	915.833	28.642	161.708	134.369	45.557	106.002	138.245
10916	47619.5	453.26	385.275	861.553	442.63	395.975	486.586	968.667
10500.6	47619	1.019	358.016	998.842	469.656	363.676	335.827	1283.92
10763.7	47617.5	629.06	136.036	319.839	121.909	89.368	136.414	240.716
11000.4	47618	5482.33	0	2453.9	871.844	170.32	1479.89	44.7
11008.4	47618.5	267.975	0	1869.1	251.168	115.979	438.552	256.036
10673.8	47617.5	2855.48	11.516	65.316	443.324	25.426	108.481	132.578
10707.6	47622	226.192	41.97	837.568	3332.41	478.397	689.953	1366.87
11027.2	47619.5	2004.94	0.516	2311.64	343.69	1315.82	1333.73	964.702
10677.3	47620	723.999	215.773	105.571	674.007	42.479	81.877	162.014
10861.9	47620	1775.74	26.111	146.785	134.98	74.484	265.814	220.815
10653	47619	328.148	79.052	94.232	38.69	24.341	89.323	73.197
10726.9	47618.5	1893.22	3.358	52.465	427.043	19.502	161.676	112.425
11066.9	47621	4886.84	0	3004.81	393.184	212.838	1222.44	381.493
10820.2	47622	107.006	533.637	1336.4	732.614	512.098	591.115	1516.03
11110.1	47619	1209.68	0	1953.34	171.59	62.908	184.921	45.136
10853	47620	1997.13	29.401	61.924	726.505	37.707	62.967	35.253
10866.4	47620.5	584.364	125.129	265.553	283.542	114.333	242.824	283.531
10987.5	47622	1475.51	0	4295.24	462.736	232.137	840.066	690.054
11035.2	47621.5	5970.61	0	1715.99	349.555	233.06	553.514	188.536
10885.8	47624	408.637	275.068	393.721	203.035	161.808	219.11	518.038
11096.2	47621.5	3046.16	0	3351.76	360.68	205.131	395.243	456.905
11108.6	47621.5	5952.81	0	3023.4	585.284	146.145	543.963	116.21
10493.6	47621.5	2.406	272.044	663.528	299.952	230.579	238.784	892.627
10498.1	47621	1.211	56.404	207.746	76.715	63.648	66.441	233.403
10644	47623.5	4680.96	9.495	399.905	868.62	129.234	720.327	455.988
10812.8	47622	76.972	24.516	145.869	83.549	63.705	89.152	223.889
10855	47623	1040.81	91.271	63.303	66.849	18.398	50.437	29.908
11074.9	47623	5727.03	0	2073.72	380.715	118.564	680.163	163.967
10722.5	47623	3669.03	303.112	177.261	1699.99	98.784	279.461	356.909
10848.5	47623.5	325.828	190.964	471.254	371.054	232.306	247.735	493.854
10876.8	47625.4	880.542	380.436	598.438	347.39	268.358	340.938	705.752
10931.9	47625.9	755.564	286.198	797.18	425.628	352.847	480.508	937.633
10979.6	47622	5555.47	0	2232.31	1674.46	271.673	640.687	166.087
10973.1	47622.5	5999.87	0	1810.08	1028.15	183.407	1499.99	50.062
11088.8	47624.4	6749.01	0	5134.65	627.87	296.677	744.171	778.816
10622.2	47624.9	5721.79	4.85	349.644	324.832	157.155	849.804	371.133
10498.1	47627.4	5.112	1144.94	2943.01	1250.19	978.958	1017.78	3209.09
11052.1	47624	6772.52	0	2428.51	420.379	154.714	1745.53	89.668
10861	47626.9	2136.39	231.688	97.344	71.164	37.169	93.264	95.78
10917.5	47624.4	91.287	146.856	229.927	139.659	122.519	138.46	315.97
11058.5	47625.4	5623.36	0	2214.29	292.936	119.819	1117.94	88.329
10995.5	47626.4	2198.28	0	2498.73	268.78	128.036	865.683	108.541
10676.3	47625.9	225.786	102.26	44.41	569.542	22.577	42.234	91.64
10684.2	47629.9	6737.66	36.227	305.155	1916.62	140.259	581.643	601.806
10816.3	47626.4	30.962	158.723	375.598	200.83	141.349	145.523	356.409
10868.9	47628.4	543.599	168.505	311.524	214.307	142.655	209.926	303.965
10915.1	47626.9	187.675	369.469	596.935	328.071	254.755	262.488	543.863
10978.6	47625.9	1883.52	0	451.304	382.62	61.36	189.14	60.343
11010.9	47626.9	3201.17	0	2110.18	251.349	109.953	479.968	86.476
11103.7	47629.9	3215.5	0	6956.57	694.688	331.68	1435	176.428
10810.8	47629.9	133.529	457.093	1064	569.795	415.258	444.889	1142.98
10724.4	47627.9	485.822	119.786	49.424	549.669	25.358	75.521	111.281
10842.6	47629.4	296.488	362.055	684.639	389.98	283.742	287.499	659.564
10804.9	47632.9	13.87	3.337	164.412	133.303	101.145	132.813	426.648
10836.1	47629.4	163.99	276.446	554.919	309.525	212.933	211.378	598.434
10920.5	47629.4	384.58	250.225	462.983	259.037	213.61	264.168	493.063
11069.4	47630.4	1538	0	2842.12	417.419	183.776	588.872	330.951
10505.6	47629.4	0.14	54.198	206.161	99.795	75.293	76.972	223.653
10676.8	47630.4	358.509	163.173	69.076	880.748	36.598	90.553	149.467
10694.7	47632.4	5816.16	28.876	313.346	2474.7	154.46	539.695	771.668
10882.3	47628.4	80.579	58.789	83.057	50.655	42.253	57.212	139.539
10909.6	47631.9	859.148	661.901	1082.53	606.203	459.338	505.062	946.615
11061.5	47631.9	7011.88	0	2010.69	271.035	112.059	772.895	217.124
10725.9	47630.9	966.162	128.399	67.674	707.764	33.063	114.61	136.127
10821.7	47629.4	81.355	114.031	304.522	139.917	104.414	164.835	298.591
10857	47630.9	1099.64	116.476	51.907	45.722	16.093	45.578	24.104
10989.5	47632.9	5095.97	0	2913.61	764.92	247.631	3581.75	246.728
10815.8	47629.9	30.295	131.529	242.301	142.725	92.857	104.668	217.739
10914.6	47632.9	447.124	617.117	874.994	529.577	404.332	425.56	784.749
10580	47630.4	9.506	85.604	413.08	195.893	142.394	157.074	513.291
11005.4	47631.9	3967.65	0	1302.41	347.896	179.569	1540.9	113.426
11042.6	47632.9	5968.65	0	2496.4	419.125	163.704	1697.64	286.794
10828.7	47632.9	329.694	343.456	910.323	455.273	324.665	475.753	1018.77
11002.9	47632.4	1643.96	0	656.054	169.239	132.481	759.084	242.674
10501.1	47636.9	12.018	1147.92	2832.26	1285.1	1003.75	1044.77	3208.94
10830.7	47630.9	72.151	92.241	190.071	104.325	76.139	87.376	215.192
10886.8	47632.9	416.802	271.518	444.467	241.733	192.798	234.325	535.072
10899.7	47635.9	639.186	338.5	892.375	403.6	338.717	524.557	925.656
10902.2	47631.4	197.969	82.496	136.575	67.671	57.238	77.701	196.703
10999.9	47633.4	1277.61	0	2657.95	373.27	424.251	1402.72	525.786
10879.3	47634.9	617.535	259.873	321.337	201.211	152.643	142.651	353.59
10623.7	47638.8	14748.5	29.416	485.514	561.345	248.743	1229.74	308.846
10813.3	47632.9	179.513	190.708	305.44	154.308	113.088	105.14	309.314
10851.5	47632.4	318.795	75.747	65.709	100.324	32.014	50.712	64.758
11080.3	47634.4	4600.67	0	3519.97	591.921	222.504	684.973	333.225
10579	47636.4	74.665	675.403	1337.88	623.125	457.672	451.27	1682.38
10932.9	47634.4	379.768	222.562	317.447	176.711	132.476	145.658	346.896
10861.4	47634.4	3529.11	30.83	65.6	326.104	37.915	111.972	95.926
10929.9	47635.9	191.033	110.665	329.865	153.188	128.047	151.411	281.102
11055	47634.4	2421.7	0	1948.39	244.844	96.761	556.275	108.847
10493.6	47633.9	0.83	72.316	242.681	108.604	87.273	133.039	328.005
10805.9	47634.9	57.972	171.483	509.646	258.683	174.04	185.613	559.872
10815.8	47635.9	333.719	273.051	450.06	232.647	176.856	204.6	530.395
10936.9	47637.4	836.899	283.184	667.114	349.05	293.109	329.773	654.998
10995	47633.9	354.258	0	711.508	119.394	150.542	756.665	39.238
10572.6	47637.8	140.734	415.179	1089.3	491.506	375.211	391.752	1441.33
10822.2	47638.3	482.549	456.533	1031.42	540.31	414.144	664.345	1280.33
10676.3	47638.8	706.684	399.398	125.062	1683.32	76.77	146.985	265.002
10727.9	47635.9	406.994	80.544	45.55	252.938	18.764	71.108	90.177
11036.2	47637.4	5260.19	0	4419.34	477.468	179.935	998.209	105.569
10813.3	47635.4	172.666	118.954	199.589	91.224	75.795	76.971	211.232
10890.7	47637.4	545.608	248.948	493.942	261.125	235.841	274.921	508.955
10959.7	47637.4	4465.56	0	6656.54	958.065	238.072	455.592	1902.14
10895.7	47636.9	132.707	52.834	213.118	117.572	87.729	181.76	237.629
10494.1	47638.3	3.22	179.811	501.885	220.075	182.359	185.535	600.256
10921.5	47638.8	549.673	265.368	818.517	408.253	358.977	531.609	860.997
11090.3	47636.9	1115.99	0	727.419	74.413	55.76	112.834	133.676
10560.2	47640.3	5.651	246.178	926.262	446.886	333.849	314.824	1203.61
10830.2	47639.3	120.033	205.124	472.289	220.41	177.738	186.321	428.469
10863.4	47637.4	426.485	89.839	85.282	94.364	44.775	101.589	105.551
11027.2	47639.8	2266.34	0	3047.19	334.439	168.223	813.953	247.818
11097.2	47640.3	6065.35	0	2294.53	495.218	184.644	636.788	473.903
10730.4	47639.3	3260.79	29.025	60.079	408.76	20.13	116.271	110.514
10795.4	47641.3	2911.9	8.026	151.063	312.437	96.782	270.708	387.334
10804.4	47640.8	159.043	356.94	652.433	357.584	251.355	243.531	696.232
11054	47639.3	1781.19	0	960.763	137.032	46.698	167.573	623.307
10717.5	47642.3	4988.17	12.609	153.57	3264.4	107.663	429.124	311.471
11060	47640.8	3148.61	0	1781.14	224.227	89.045	368.845	192.749
11077.9	47640.8	3752.65	0	2574.87	499.293	203.423	869.024	302.603
11087.8	47642.3	8240.59	0	6452.12	717.873	421.027	860.762	2435.65
10809.8	47641.3	196.912	134.281	382.047	211.746	158.197	175.339	502.809
10964.7	47641.3	1119.51	0	1640.06	178.524	58.627	103.295	184.817
11057	47640.8	3061.88	0	1304.9	198.351	61.188	204.998	689.589
10949.8	47641.8	3583	0	2878.42	494.143	240.756	1329.52	81.922
10563.1	47646.3	51.919	1608.98	3662.36	1807.48	1294.87	1282.8	4381.83
10799.4	47642.8	470.014	150.683	379.915	241.465	157.494	162.365	495.836
10812.8	47644.8	178.039	215.083	556.392	302.368	243.332	314.58	715.11
10836.1	47643.8	183.155	185.074	552.159	332.42	243.104	255.168	638.753
10913.1	47643.3	429.546	228.909	804.179	376.87	298.617	722.241	578.622
10970.2	47644.3	1012.63	0.254	4315.49	523.569	343.49	978.414	711.929
11034.7	47642.8	6532.82	0	2623.07	611.003	174.713	2153.28	21.142
11112.1	47642.8	2864.81	0	1287.66	177.208	75.106	174.579	49.867
10975.6	47643.3	6220.37	2.919	2006.14	1540.59	187.591	875.855	427.769
10493.6	47642.3	3.614	76.863	259.26	103.773	96.781	97.019	308.496
10825.2	47642.3	45.897	83.407	148.242	89.048	64.483	108.897	158.039
10890.2	47645.3	540.956	573.764	1134.75	711.226	545.125	576.105	1408.85
11069.9	47644.3	6115.53	0	3052.53	411.722	182.601	1595.32	209.387
10744.8	47643.8	731.244	31.672	199.664	103.247	58.628	100.013	152.286
10998.4	47643.3	1486.49	0	1476.4	265.029	76.54	367.423	59.665
11053.5	47643.8	2335.69	2.343	1030.63	161.206	65.928	121.029	1653.84
10645.5	47645.3	2702.03	22.729	181.99	223.204	139.699	211.581	942.532
10918	47644.3	140.909	74.377	379.279	178.421	135.164	417.173	281.893
10821.2	47649.3	74.978	30.915	345.314	217.168	164.369	263.478	495.07
10899.2	47647.8	838.476	671.622	1376.53	684.298	582.463	657.316	1442.31
10695.2	47648.3	5645.2	27.887	301.672	1911.95	176.226	569.525	608.158
10796.4	47646.8	1053.64	272.965	648.087	443.687	232.935	318.87	791.114
10921.5	47645.3	275.92	113.551	307.072	151.56	123.337	306.421	294.566
10500.6	47646.8	3.053	290.182	705.248	364.696	251.571	279.784	779.286
10825.7	47644.8	50.242	120.1	215.639	141.415	94.609	123.381	235.316
11027.7	47646.3	4411.84	0	4054.35	450.8	183.664	899.751	137.213
10494.6	47647.8	2.091	381.782	1095.05	491.781	391.456	405.935	1381.84
10674.8	47648.8	869.018	339.488	126.953	1435.25	70.785	133.515	224.626
11060.5	47647.3	9226.93	0	5538.98	1112.04	323.751	580.417	546.652
10511.5	47648.8	1423.06	6.674	206.663	824.24	145.008	692.272	2024.84
10828.7	47650.3	197.505	206.8	539.148	311.22	236.484	258.742	589.745
11045.6	47645.8	662.372	0	1930.06	186.314	84.35	356.248	117.578
10879.8	47647.3	268.679	166.601	250.927	161.383	126.078	115.918	311.608
10825.7	47647.8	91.715	136.921	307.019	209.238	152.352	214.917	437.278
10834.1	47647.3	138.628	192.785	367.019	208.387	163.866	159.434	352.455
10954.8	47648.3	6649.21	0	1550.9	4120.62	131.777	677.413	130.998
11020.8	47648.3	6953.7	0.512	3628.46	608.682	328.791	744.678	314.245
10730.9	47647.3	1706.02	7.72	50.277	548.295	22.211	102.937	87.357
10792	47648.8	246.276	170.188	493.172	294.195	198.443	255.399	673.714
10885.3	47649.3	74.436	203.652	458.947	315.223	248.721	271.155	571.632
11103.7	47648.8	6404.68	0	1939.7	362.956	125.207	513.451	188.207
10840.6	47653.7	546.582	160.015	602.494	371.064	282.368	345.768	758.769
10670.3	47649.3	3947.85	19.892	89.239	665.147	37.657	163.398	167.463
10799.9	47650.3	291.879	301.499	527.477	274.017	184.703	235.01	548.739
10922	47648.8	177.032	71.504	167.103	77.709	61.8	72.389	135.425
10981.1	47649.8	3791.15	0	3342.59	353.662	160.53	1099.86	130.955
11034.2	47649.3	5694.96	0	1790.97	459.118	130.139	933.412	101.071
11078.9	47649.8	2794.93	0	2274	335.458	147.971	809.137	173.28
10925.5	47650.8	583.101	230.633	544.352	286.938	243.775	310.428	618.727
10975.6	47649.3	918.468	0	1637.63	213.06	116.345	976.519	41.67
11052.1	47650.3	6175.3	0	4713.36	615.662	195.868	638.617	231.596
10607.3	47653.2	5396.81	26.164	304.451	316.259	124.035	350.573	386.155
10620.7	47654.2	3932.95	112.048	215.245	391.586	45.479	302.581	178.244
10890.2	47653.2	167.36	384.157	772.809	528.809	386.776	441	880.893
10833.7	47652.2	143.07	168.465	287.888	160.696	115.765	106.269	260.805
11006.4	47652.7	6511.2	0	958.264	386.368	156.376	2796.41	167.916
10655.5	47654.2	2155.32	51.416	656.335	440.261	228.482	1282.46	774.018
10689.2	47652.7	3190.18	5.034	173.025	1508.65	95.21	309.408	286.88
10876.8	47651.7	103.396	96.37	216.599	123.55	97.007	108.052	291.77
10959.2	47652.7	3145.07	0	2693.26	766.199	123.945	488.33	285.608
10782.5	47656.7	218.379	576.735	1706.8	1060.93	730.352	818.948	2510.5
10997	47652.7	5139.06	0	2044.28	589.479	233.462	1058.66	144.63
11068.4	47653.2	6333.44	0	2735.53	603.868	150.664	861.831	150.788
11098.2	47653.2	2282.44	0	1554.23	296.6	374.733	1525.88	248.445
10545.8	47654.2	7.44	397.75	951.033	501.6	371.062	378.485	1235.49
10669.4	47653.2	2615.11	5.565	94.882	286.904	35.258	104.036	157.305
10794.9	47653.7	217.627	274.454	419.146	253.152	179.019	210.651	494.8
10809.3	47654.7	171.602	137.126	334.287	217.86	151.74	188.116	413.695
10494.6	47654.7	3.265	220.516	713.541	323.417	246.162	240.908	815.926
10645	47654.2	4742.55	0	138.491	242.559	43.518	314.171	240.881
10724.4	47655.2	550.636	120.982	97.533	918.224	51.418	83.56	162.838
10904.6	47654.2	400.36	154.802	284.907	164.085	141.808	146.398	368.302
11111.1	47655.2	869.826	0	1952.31	277.044	145.27	551.044	285.785
10805.4	47657.2	285.687	178.663	581.683	366.414	252.811	330.477	785.989
10991	47656.2	7388.48	0	3649.55	905.728	229.893	1832.99	105.114
11031.7	47654.7	5301.22	0	1211.69	598.347	181.962	1499.6	297.724
10674.3	47656.7	733.318	257.882	128.422	1473.77	70.319	173.624	242.595
10910.6	47657.2	552.258	168.038	666.071	320.448	285.256	355.706	761.405
10927.5	47657.7	375.771	60.239	378.539	173.996	138.29	205.857	383.576
11055.5	47656.2	2216.75	0	2691.4	703.993	180.054	1984.22	89.178
10727.9	47654.2	1072.27	15.442	48.512	263.761	26.896	59.205	92.396
11079.4	47656.2	3497.67	0	1732.9	216.431	107.562	902.077	99.949
11103.2	47655.7	1173.27	0	1335.37	174.648	119.013	362.121	199.464
10560.2	47655.2	0.283	41.443	199.556	102.331	71.933	95.93	227.052
11041.6	47656.2	2882.2	0	3465.69	544.432	190.479	1104.82	166.117
10667.9	47656.2	2663.97	4.291	64.588	305.136	21.611	131.189	127.188
10882.8	47656.7	331.291	239.755	423.876	282.803	192.211	237.393	456.784
10894.2	47656.2	122.762	30.526	149.985	82.344	64.48	85.394	187.292
10563.6	47659.7	19.308	242.827	964.44	430.687	311.351	332.729	1150.96
10877.8	47657.7	314.233	297.161	399.367	260.158	184.527	258.274	519.105
10926	47656.2	163.257	81.182	240.152	116.042	83.154	91.879	208.07
10975.1	47657.2	5221.35	0	2429.29	731.924	170.779	605.137	321.398
11026.7	47657.2	2311.06	0	817.096	181.487	65.096	503.569	96.664
10540.8	47657.2	0.745	97.168	325.11	154.386	120.94	123.239	453.052
10814.8	47659.2	145.927	158.737	538.951	317.183	230.601	269.179	636.289
10823.7	47658.2	167.172	128.398	393.739	259.259	183.149	243.465	514.145
10493.6	47659.2	2.225	190.352	635.984	282.74	228.765	265.588	724.375
10687.2	47660.2	5176.64	9.193	199.569	1529.72	105.329	364.26	398.347
10831.7	47659.7	122.983	67.214	358.296	221.069	166.152	204.126	455.88
10979.1	47659.7	780.383	7.447	2057.14	360.165	179.081	519.346	409.137
10720	47659.2	1697.22	138.031	142.658	1237.37	69.352	187.065	307.682
10797.4	47660.2	260.34	91.311	260.226	161.2	108.93	187.283	391.957
10947.8	47657.7	1361.27	0	1435.55	932.626	57.997	250.873	39.116
10567.6	47659.2	24.158	142.66	419.788	210.899	152.216	175.521	541.144
10869.4	47662.2	588.925	283.549	567.273	354.849	285.457	338.751	671.452
11066.9	47662.7	3867.77	0	1160.29	275.459	112.097	985.918	498.414
11086.3	47660.2	6260.41	0	3035.24	307.238	100.328	349.644	70.823
10543.3	47660.2	5.054	292.104	651.212	305.633	232.677	201.764	761.151
10642.5	47659.7	316.023	6.763	79.57	56.706	32.045	198.868	495.699
10945.8	47661.2	4175.1	0.459	2395.66	1026.84	131.437	504.21	118.873
10637.6	47661.2	2569.21	1.465	190.079	330.098	63.514	605.208	385.131
10793.9	47662.7	407.872	54.334	370.76	220.173	145.056	174.785	523.407
11096.7	47661.7	4100.96	0	4880.3	583.604	180.328	577.776	155.239
10646.5	47664.2	3069.01	1.164	238.186	178.654	112.265	723.534	388.788
10956.3	47661.2	1836.38	0	1982.37	461.212	260.309	429.407	198.251
10712.5	47664.7	5231.49	27.954	217.276	4524.63	139.995	594.071	526.23
10880.8	47665.1	420.88	624.529	905.153	609.228	437.866	600.084	1088.26
10704.6	47663.7	1730.64	6.242	139.974	1850.37	107.776	257.158	338.967
10809.3	47663.2	415.55	350.812	560.67	326.284	264.605	272.159	692.474
10903.6	47661.7	386.914	49.552	143.074	70.234	63.168	119.267	558.657
11012.3	47662.7	4459.28	0	2764.92	270.219	158.663	737.837	999.588
10599.9	47664.7	1922.32	71.937	304.178	668.698	120.077	336.864	282.341
10668.4	47662.2	2610.93	8.149	48.005	379.033	23.311	142.571	117.943
10491.7	47662.7	2.348	133.019	399.616	164.444	133.737	142.433	456.489
10927.5	47664.2	494.868	73.291	310.945	143.723	131.057	217.35	355.78
10964.2	47664.2	4750.76	0	3960.95	559.387	232.737	1226.39	254.579
11104.7	47663.2	6523.61	0.216	1365.74	632.708	117.126	355.346	359.945
10496.6	47664.2	6.661	140.236	505.598	239.106	175.835	176.039	560.68
10813.3	47665.6	247.256	312.974	449.67	261.378	203.971	220.335	519.265
10895.7	47664.7	317.769	114.721	428.567	254.063	192.602	335.161	526.89
10672.8	47664.2	378.723	108.948	85.49	791.583	44.991	93.455	164.677
11000.4	47668.1	7723.45	0	3884	2324.9	176.889	1019.47	189.232
11092.8	47666.1	6331.79	0	5112.38	589.652	148.503	482.176	88.867
10489.7	47664.7	20.65	225.445	526.527	234.547	177.935	194.779	631.953
10887.3	47666.6	107.57	329.237	715.255	406.167	311.987	355.597	739.403
10910.6	47664.2	213.497	83.654	192.892	93.39	81.495	112.594	183.183
10953.3	47667.1	6103.15	0	3769.32	2638.95	214.635	823.944	147.846
10724	47666.1	2021.69	181.717	145.597	1008.6	67.419	170.322	231.048
10789.5	47665.6	139.435	43	156.648	104.969	70.031	74.899	229.843
10862.9	47666.1	371.923	161.331	314.99	199.005	145.497	179.624	393.765
11051.6	47666.1	1031.1	0	1600.5	159.828	80.094	287.014	38.795
10816.3	47669.1	367.037	263.759	468.644	278.806	206.977	213.426	474.039
10589.4	47668.6	435.454	174.729	161.151	74.109	60.481	77.109	120.059
10489.2	47668.1	19.209	238.445	734.964	302.126	241.066	226.392	841.187
10668.9	47668.1	3212	28.131	114.675	974.501	44.649	256.798	184.431
11081.8	47669.1	5192.69	0	2957.14	372.373	204.704	472.877	746.893
10680.8	47667.6	1081.73	3.563	103.437	478.561	42.66	163.461	187.563
11075.9	47670.1	1986.28	0	3230.11	344.829	197.319	335.617	791.468
10654.5	47668.1	631.834	8.31	144.806	91.732	49.132	243.381	158.909
10785.5	47668.6	128.922	36.957	215.673	217.617	101.979	138.889	335.148
11014.3	47667.1	1517.06	0	764.731	103.766	43.667	155.61	115.067
10626.2	47670.1	2107.59	65.794	141.765	198.362	36.045	229.981	183.853
10809.3	47670.1	116.548	134.879	315.302	164.102	134.154	148.784	389.2
10985	47669.1	1654.35	0	1720.78	377.18	87.926	382.988	87.979
11012.8	47670.1	9400.45	0	4838.28	743.052	475.227	2507.51	334.18
11063	47671.1	4897.62	0	1431.16	490.808	165.795	2703.34	66.365
10518	47669.1	0	36.56	263.912	123.356	98.922	103.774	314.266
10523.4	47671.6	3.443	409.433	1329.97	613.473	460.631	458.786	1419.2
10893.7	47673.1	734.517	381.549	860.189	408.999	363.656	538.107	997.745
10485.7	47670.1	0	37.621	175.458	73.503	60.036	61.228	246.872
10711.5	47671.1	997.387	22.8	74.683	1182.44	44.755	161.68	203.53
10888.3	47671.6	117.22	147.237	263.9	154.006	118.098	147.592	333.605
11040.6	47671.6	4566.5	10.972	1178.54	628	251.272	248.973	2022.21
10673.3	47672.6	613.291	189.705	141.181	863.426	73.129	155.007	309.698
10845.1	47674.6	4199.61	18.863	239.481	181.263	116.58	296.804	294.777
11029.7	47670.6	949.083	0	867.56	150.684	56.554	261.047	48.265
10511	47671.1	0.353	16.958	153.19	74.594	58.796	51.514	185.568
10810.8	47672.1	105.647	146.012	298.744	177.392	133.523	162.919	361.21
10870.9	47674.1	690.184	182.526	216.584	120.542	104.799	155.015	220.787
10514	47673.1	1.947	346.538	1012.37	461.958	363.035	346.179	1176.29
10840.1	47676.1	3410.13	53.387	396.724	251.202	177.915	340.99	321.516
10877.8	47674.1	333.956	210.749	338.074	195.207	164.395	164.945	387.421
10484.7	47673.6	8.815	203.73	676.081	305.183	242.127	223.669	899.848
11096.7	47675.1	7972.08	0	2010.57	501.336	163.674	1678.15	185.627
11074.9	47673.1	574.325	0	1289.8	128.843	83.428	272.399	178.326
11089.8	47675.1	4082.01	0	1774.98	331.428	135.205	557.211	329.388
10717	47676.1	671.065	171.355	102.868	573.652	47.751	128.913	176.872
10519.4	47677.1	7.367	566.699	1197.13	587.449	424.401	349.465	1266.91
10658.9	47678.6	5479.45	34.294	186.94	779.498	89.915	361.121	242.782
10713.5	47677.6	669.678	165.016	101.017	508.764	48.224	140.608	187.821
10898.7	47677.1	538.75	187.935	443.442	250.838	207.347	273.218	461.382
10940.9	47676.6	6264.78	0	4787.64	815.621	248.859	547.66	182.161
10957.7	47676.1	5606.01	0	2070.99	1216.96	130.718	1698.17	24.881
10997.5	47677.1	1075.45	0	1887.64	207.624	86.176	353.187	88.858
11007.9	47676.1	841.406	0	1815.99	177.186	115.154	565.195	36.216
10510.5	47677.6	4.303	429.792	1011.15	482.8	374.075	369.98	1173.21
10982.6	47678.6	2575.02	0	3754.21	543.63	165.936	627.794	376.499
10489.2	47678.6	1.382	222.504	843.093	372.475	308.094	688.617	1064.62
10504.1	47677.1	0.414	111.759	513.242	247.051	170.316	219.408	615.662
10909.1	47678.1	709.129	168.947	653.554	348.7	282.436	604.848	721.943
11081.8	47677.6	4677.83	0.101	753.378	267.192	67.232	312.858	615.574
10969.7	47677.1	2125.02	0	1706.1	300.065	64.304	261.881	42.822
10887.8	47681.5	138.956	57.129	308.829	203.377	154.53	301.216	447.129
11046.6	47678.6	6669.48	0	1918.19	766.386	127.961	519.02	193.763
11073.4	47680.5	11359.3	4.193	5236.54	835.919	416.734	1073.44	4643.17
10483.2	47678.1	1.276	61.779	354.89	143.75	119.464	285.328	458.385
10524.4	47679	6.886	339.483	690.558	303.653	235.556	190.016	707.758
10681.8	47678.1	681.226	16.223	107.794	397.785	41.087	153.731	200.875
10594.4	47681	4604.08	29.35	139.042	350.365	57.114	180.006	103.517
10693.7	47679.5	2702.56	12.088	187.43	1210.46	112.685	329.571	449.937
10730.4	47680	3291.46	9.88	93.502	1321.7	43.371	225.535	97.373
10777.6	47682.5	1932.77	58.122	400.257	287.172	170.582	385.173	479.751
10878.8	47681.5	353.748	165.431	294.518	176.853	162.646	155.562	417.358
10670.3	47679.5	2276.78	40.198	97.026	1007.98	47.727	174.935	187.297
10704.6	47683	1111.25	178.689	174.951	826.008	82.417	155.07	306.566
10482.7	47681.5	1.41	0	221.094	89.603	84.768	500.011	226.75
10633.6	47681.5	1489.99	35.362	72.022	128.27	27.654	136.174	57.783
10803.4	47681.5	150.614	173.414	449.979	266.911	183.858	226.546	506.975
10892.7	47684	619.94	381.093	717.799	406.983	325.353	394.776	947.44
10909.1	47680.5	95.871	94.941	204.853	134.958	100.046	154.509	252.385
10912.6	47680	130.567	37.915	131.574	66.849	57.123	61.226	147.082
10978.6	47683	9855.25	2.063	5229.61	979.469	332.23	933.69	4230.14
11029.7	47681	3869.57	0	478.914	1084.54	37.803	245.241	112.272
11112.6	47681	670.305	0	1304.69	88.516	69.097	144.144	284.206
10493.6	47681.5	0.71	122.039	572.919	232.905	186.558	303.151	635.294
10686.7	47681.5	2704.42	22.29	223.758	883.567	90.598	320.961	441.023
10699.1	47681.5	638.509	27.344	86.327	693.061	43.507	134.952	169.505
10899.2	47681.5	219.935	115.166	171.87	87.306	72.149	80.96	180.206
10509.5	47683	0.114	295.5	746.104	357.872	255.448	244.133	867.43
10820.7	47681.5	256.293	121.577	197.185	106.993	83.506	99.42	262.172
10881.8	47684	272.42	264.795	385.706	291.487	202.134	238.413	502.031
11000.4	47684	4867.85	0	5145.68	651.495	258.717	608.893	387.207
10679.3	47682.5	392.688	102.458	205.082	666.745	87.971	154.725	351.21
10956.8	47683	2505.24	0	2690.38	455.726	132.637	448.834	79.477
10500.1	47685	0.152	420.162	1270.53	524.492	437.555	496.818	1371.92
10487.2	47687.5	6.788	119.936	1449.51	600.801	496.545	2052.81	1605.33
10520.9	47684.5	12.254	49.62	532.098	218.459	161.396	190.881	490.067
10622.7	47684	964.708	32.366	97.685	160.568	22.582	157.638	364.953
10718.5	47683.5	5117.24	28.132	76.895	540.703	46.487	135.002	92.45
10812.8	47685	227.757	85.7	260.562	141.309	115.928	112.901	309.996
10945.3	47684	1272.06	9.432	1870.24	241.367	145.03	250.88	276.328
10987.5	47683.5	1079.13	0	998.21	385.511	52.044	178.904	74.726
10910.6	47685.5	752.564	417.186	723.172	384.569	294.219	629.937	819.7
10915.6	47686.5	430.629	244.774	526.928	293.755	250.608	321.315	688.559
11048.1	47684	3117.07	0	867.608	259.207	83.554	669.657	365.266
10505.6	47687	1.934	403.198	1000.04	449.685	354.737	341.86	1126.11
10642.5	47691	6833.94	0.71	179.861	353.776	102.371	326.67	233.118
10712	47685	2758.25	83.601	141.437	368.765	56.081	103.979	159.998
11032.2	47685.5	5044.22	0	1596.63	267.132	94.813	219.929	253.994
11061.5	47685.5	3803.21	0	2938.7	365.791	184.099	1332.84	303.067
10904.6	47687	3558.96	11.562	339.197	202.566	126.196	1136.9	434.893
11027.7	47688	2270.36	0	1455.07	301.831	82.411	442.722	283.913
10513	47685.5	0.672	99.244	359.92	190.362	137.422	150.988	413.161
10683.3	47686	454.803	78.59	109.36	574.023	54.431	111.419	208.652
10868.9	47686	1149.36	39.643	150.551	180.59	78.468	308.692	234.22
10494.1	47686.5	0.002	128.892	406.983	179.765	139.093	197.305	425.087
10592.4	47688.5	3118.26	15.793	96.557	175.65	44.49	201.127	112.539
10707.1	47687.5	1328.25	169.086	135.971	344.53	56.228	122.486	179.313
11038.7	47686.5	6118.81	0	2477.98	578.132	148.107	520.873	346.845
10519	47687	1.405	30.202	188.759	97.179	69.999	75.671	240.768
10926	47687	490.889	166.632	371.903	193.309	182.57	159.5	380.846
11079.9	47688	4662.84	0	2742.2	406.554	121.521	429.573	213.566
10626.7	47686.5	1399.6	190.688	134.02	354.457	14.765	151.343	284.367
10685.7	47689	461.121	152.493	182.42	1075.35	102.502	147.003	301.762
10953.8	47688	5447.78	0	2554.44	822.88	117.32	380.735	652.04
10633.6	47688.5	812.602	167.425	51.351	38.668	12.261	30.448	31.507
10764.2	47689	302.66	31.616	486.827	219.547	146.778	455.879	671.9
10956.3	47689	1309.26	0	1046.37	187.906	39.858	275.185	50.232
11052.6	47688	7050.97	0	907.853	251.101	114.875	1806.66	164.583
11094.7	47689	7922.64	0	1261.13	554.642	130.401	1496.58	201.564
10509.5	47689	0.539	238.602	695.907	308.897	230.286	220.316	669.146
10615.2	47688.5	2576.26	719.462	151.24	172.957	23.972	203.64	547.785
10950.8	47688.5	723.225	0	1339.57	180.609	66.07	196.181	315.802
11065.5	47689	7596.08	0	2142.09	293.981	139.522	1510.19	92.676
10698.1	47689	3234.86	125.678	150.363	1156.81	97.906	168.234	213.961
10811.8	47692.5	497.416	208.983	943.122	546.892	419.586	672.038	1207.82
10875.3	47689.5	113.926	116.005	215.372	127.929	102.761	108.311	237.316
10961.2	47689.5	724.452	0	1935.42	180.164	105.505	1377.45	107.934
11046.1	47689	4097	0	2179.9	292.597	153.171	1453.11	93.895
11071.9	47688.5	3139.16	0	3092.75	220.031	149.529	464.095	280.661
10853	47689.5	662.382	150.327	162.529	105.748	71.207	137.472	230.585
10936.4	47690	530.387	89.187	253.384	71.856	76.415	78.389	901.309
10496.1	47692.5	8.319	776.105	2145.61	883.299	689.971	981.608	2180.92
10516.5	47692	2.054	385.211	1102.4	548.466	392.704	431.92	1124.37
10974.6	47690.5	1590.17	0	2823.77	256.857	160.621	554.457	296.905
10884.3	47692	193.613	248.281	466.292	293.207	221.674	282.927	593.424
10894.7	47693.9	905.72	386.107	930.3	484.515	433.604	538.028	1013.64
10910.6	47691.5	1502.34	330.51	612.757	341.7	262.064	561.878	720.657
10947.3	47692	1164.4	0	1300.07	124.497	74.327	229.541	108.33
10928	47691	377.344	187.636	342.959	183.42	161.893	129.524	399.647
10933.9	47690.5	224.609	149.961	201.734	93.744	88.779	83.005	712.92
10664.9	47692.9	4096.75	3.234	123.437	286.859	52.985	213.729	152.664
10796.9	47693.4	262.384	63.46	284.463	242.128	139.276	272.906	499.923
10671.8	47692	1378.12	1.611	61.368	258.829	28.979	181.7	127.643
10710.1	47692.5	6177.46	72.044	138.843	1031.28	82.202	262.155	163.268
11037.2	47692.9	3503.98	0	5317.74	344.178	178.847	493.84	1967.99
10505.1	47693.4	0.617	341.023	819.716	362.087	271.56	246.388	821.723
10907.1	47692.9	678.547	113.219	319.353	157.813	118.619	491.729	411.723
11056.5	47694.9	7024.12	1.885	2562.12	397.637	480.862	1889.1	4852.32
10969.7	47693.9	6204.08	0	2511.56	635.087	129.269	1805.51	47.952
11071.9	47694.4	7297.95	1.203	1928.05	991.726	207.49	851.497	199.401
11100.7	47693.9	2097.14	0	1481.51	335.686	165.44	1250.6	108.429
10510.5	47693.9	0	184.247	507.105	244.833	171.137	174.43	500.992
10918.5	47693.9	2913.42	25.555	393.638	437.142	145.602	886.257	390.507
10932.4	47693.9	346.931	272.116	217.297	120.955	117.088	99.403	1275.69
10597.4	47695.4	620.667	129.235	44.348	21.186	6.661	13.971	9.079
10799.4	47696.9	353.845	179.778	572.742	334.028	244.564	499.416	835.376
10829.2	47695.4	703.938	0.912	51.868	45.699	33.848	97.28	79.69
11092.8	47695.9	5293.21	0	1885.23	595.194	112.712	586.53	83.164
10931.4	47696.9	720.381	401.311	387.976	203.407	208.136	174.114	2079.45
10627.7	47696.9	1202.37	70.589	113.769	182.578	28.669	183.986	402.063
10883.8	47697.4	171.49	198.615	359.788	243.905	180.256	234.493	571.544
10909.6	47698.4	5045.06	83.441	568.372	545.525	203.635	813.53	768.886
11010.4	47696.9	2576.08	0	666.756	260.467	63.873	446.621	320.422
10498.1	47699.4	21.895	410.776	1031.42	464.885	337.399	343.415	1175.35
10506	47697.4	5.187	262.985	562.392	263.975	208.292	171.369	644.588
11020.8	47697.9	4312.66	0	2630.75	274.136	107.744	219.982	185.764
11107.6	47697.4	6951.98	0	1364.68	744.215	168.478	2656.49	235.805
10865.4	47698.4	742.461	219.306	281.877	191.215	146.486	170.565	360.865
10512	47697.9	0.548	219.072	576.961	262.006	198.603	209.703	628.457
10915.1	47697.4	286.705	48.866	241.954	161.878	104.49	251.421	299.876
10979.6	47697.9	1129.3	0	1346.35	144.109	94.784	418.372	127.748
10989.5	47697.9	857.475	0	983.29	119.347	49.894	196.938	33.47
11030.2	47698.9	6914.11	0	1902.3	953.208	104.637	317.736	283.929
10493.1	47698.4	2.587	66.737	322.648	114.075	98.81	128.609	381.304
10805.9	47699.4	79.91	51.127	225.565	154.978	106.7	151.227	321.835
10970.2	47699.9	5984.01	0	4911.49	347.553	144.321	699.956	88.049
11085.3	47699.9	5971.61	5.276	623.933	5586.73	130.255	322.501	122.299
10601.4	47704.4	2178.88	557.709	182.297	156.815	28.126	87.349	66.889
10877.3	47700.9	78.44	7.407	105.061	85.152	72.096	108.31	270.612
10617.2	47700.4	1402.94	174.097	128.316	198.69	22.553	167.791	407.027
11071.9	47699.9	970.581	0	1470.03	184.131	100.516	627.139	76.894
10611.8	47702.4	1935.73	508.37	229.28	477.115	29.286	271.932	415.225
10838.1	47702.4	3621.12	3.776	118.407	230.43	50.342	276.616	210.483
10845.1	47700.9	877.425	1.668	70.039	64.124	42.793	141.385	109.765
10850	47700.4	2208.92	2.697	67.019	219.242	32.814	178.682	117.446
10881.8	47703.9	478.754	402.792	768.682	447.241	360.49	360.129	842.062
10898.2	47700.4	369.184	149.027	338.897	165.883	140.205	173.957	361.688
11066.4	47701.9	6966.97	0	1028.87	339.923	250.933	2215.97	530.344
10507.5	47707.3	112.726	1011.66	2596.55	1176.04	880.704	903.551	3046.47
10509.5	47703.4	4.331	1011.4	1973.36	912.32	679.879	636.488	2190.13
10696.7	47703.4	18047.3	154.139	419.374	2787.57	179.785	1096.54	610.921
10892.2	47701.9	308.976	207.105	454.724	307.674	230.209	253.149	546.971
10921.5	47703.4	2988.63	195.162	695.601	449.914	269.054	598.65	939.422
10804.4	47701.4	90.831	58.201	172.522	99.407	69.775	89.963	171.964
10912.1	47702.9	470.476	111.375	309.944	165.114	138.694	325.32	399.641
10963.2	47702.9	6751.85	0	2029.26	502.455	160.118	2366.55	32.13
10867.9	47703.4	2279.01	61.238	165.769	280.648	69.502	220.382	229.089
11015.3	47704.9	8569.82	0.264	8136.47	839.659	442.747	542.336	3996.82
11106.7	47703.4	7002.95	6.578	1028.35	396.659	138.005	764.179	1497.86
10800.4	47703.9	103.565	53.605	147.415	81.946	68.736	82.024	205.361
10893.7	47707.3	1368.46	621.607	1186.06	657.097	539.319	628.909	1397.28
11090.8	47704.9	1081.66	0	1806.88	516.8	124.468	627.638	195.141
10614.8	47705.9	669.016	178.262	102.56	152.379	18.062	86.525	114.402
11100.7	47706.8	1204.81	0	786.666	126.563	73.143	947.165	91.255
10514	47707.8	0.906	252.606	691.167	317.895	223.795	202.192	749.154
10816.8	47707.8	4768.12	31.417	347.021	486.776	146.687	829.176	403.738
10903.1	47706.3	495.779	184.591	382.033	199.257	167.373	236.093	368.425
10908.1	47705.4	305.075	49.805	260.433	109.489	99.236	221.962	286.452
10856	47707.8	235.316	34.361	292.283	168.155	143.493	206.419	472.121
10802.9	47706.3	287.302	112.23	266.823	163.11	121.658	144.847	300.154
10956.3	47707.3	5299.91	0	2289.17	550.462	122.862	1342.83	41.402
10972.1	47707.8	2984.86	0	1862.31	277.896	106.735	1270.33	107.64
10948.3	47709.8	9552.56	0	3657.11	1173.95	150.211	759.505	127.87
11066.9	47708.3	5696.9	0	1548.79	575.18	114.077	616.267	219.811
11006.4	47708.3	6013.55	0	3099.36	426.191	109.788	364.318	106.068
11055	47707.8	1022.63	0	1086.85	193.96	128.602	578.575	201.951
11075.9	47709.3	4457.53	0	3550.37	453.168	183.686	930.229	559.877
10596.9	47709.8	547.455	125.698	40.669	23.583	5.722	17.363	9.328
10861	47709.3	321.204	180.27	311.682	179.382	145.072	169.781	350.845
10986	47709.8	2401.7	0	1537.51	271.548	147.559	564.631	134.004
11106.2	47710.3	4712.5	0.37	570.736	159.497	59.532	320.038	220.665
10908.6	47708.8	398.778	83.012	125.947	51.468	50.552	48.896	104.726
11083.8	47709.8	4217.87	0	2758.43	472.531	172.872	1012.96	690.074
10962.7	47711.3	4637.94	0	2339.67	406.527	199.542	674.189	599.21
10590.4	47714.3	3561.63	35.93	160.786	311.544	53.319	253.093	188.808
10609.3	47712.3	1798.63	256.297	184.382	378.44	22.813	228.417	247.011
10855.5	47710.8	218.87	141.294	196.497	126.643	102.512	113.679	264.262
11060.5	47711.3	6987.9	0	3579.32	645.462	157.16	794.273	196.349
11092.3	47709.8	2419.81	0	866.797	167.512	72.118	348.346	234.32
11050.1	47712.3	5298.37	0	4218.72	671.941	218.199	1658.19	118.034
10998.4	47713.3	3576.31	0	4278.29	348.582	217.147	402.885	384.861
10806.8	47714.3	4885.3	88.743	343.804	385.124	145.09	539.777	512.609
10760.7	47713.3	377.522	94.35	135.545	84.211	53.401	102.419	189.896
10867.4	47713.3	442.346	203.818	264.291	179.18	132.866	159.857	357.086
10601.4	47714.3	1067.04	279.107	83.835	47.514	12.45	34.204	31.716
10988.5	47713.8	5858.01	0	1056.55	203.949	208.81	367.38	190.115
11090.8	47712.8	1409.84	0	479.248	94.226	69.752	526.42	427.191
10931.9	47712.8	532.286	82.298	66.243	15.048	12.483	20.254	15.919
11017.8	47714.3	942.315	0	1128.94	330.645	98.606	525.859	170.482
10792.9	47713.8	274.611	86.1	133.008	110.194	57.875	102.95	204.183
10901.2	47714.8	861.326	6.779	127.298	45.619	44.215	80.453	100.734
10914.1	47717.8	1972.12	91.217	336.973	94.826	59.354	119.158	76.796
10950.8	47715.8	6295.7	0	2788.02	827.712	133.123	640.806	142.211
11028.2	47715.3	1185.02	0	1469.07	457.239	96.995	673.512	162.855
11070.4	47715.3	7006.08	32.915	1212.35	703.303	202.399	830.971	396.444
10510.5	47716.8	5.081	632.541	1546.73	662.04	508.169	492.559	1700.92
10883.8	47715.3	5016.36	219.135	346.317	1364.34	716.39	384.231	1535
10893.2	47715.8	6391.24	72.719	316.297	981.346	252.332	362.754	564.737
11075.9	47715.8	1520.78	63.753	2292.77	356.735	259.019	894.562	499.319
11084.3	47714.8	986.238	62.464	852.701	181.869	152.575	524.786	374.846
11110.6	47715.8	6447.78	0	794.674	245.439	77.195	435.543	188.792
10831.7	47716.3	928.594	66.178	200.225	116.645	98.659	257.683	221.361
10858	47715.8	519.33	215.697	344.733	192.626	167.606	226.614	372.185
11091.8	47717.8	8116.68	1.399	1505.28	354.728	323.036	1747.4	3623.71
10793.9	47717.3	541.597	141.073	417.841	268.303	207.441	248.347	528.558
10612.8	47717.3	812.969	170.107	66.984	49.409	9.249	36.326	21.312
10622.7	47716.8	1167.28	76.692	111.411	147.919	15.107	126.325	154.511
10934.4	47716.8	3575.63	1.08	277.588	193.914	40.656	111.879	73.037
10964.2	47717.3	762.725	0	1550.81	196.618	120.037	800.215	146.831
11055.5	47719.3	8517.55	0	1920.99	438.98	155.633	1402.09	306.833
10992.5	47716.3	734.154	0	529.638	40.042	55.863	65.996	321.938
10992.5	47720.2	5910.04	0	4049.81	491.143	310.022	796.145	1726.76
10505.1	47720.2	2.232	181.418	581.895	281.501	211.325	224.716	745.877
10636.1	47719.8	787.519	154.239	69.113	41.134	12.537	39.323	29.003
10978.1	47719.3	700.542	1.019	1765.9	263.006	124.005	525.714	319.751
11005.9	47719.8	3218.38	0	3254.76	378.066	147.812	486.743	1677.74
11019.8	47716.8	1048.86	0	271.196	1025.19	43.276	210.653	68.078
10955.8	47718.8	1556.9	0	1080.44	190.119	75.866	370.26	229.693
10605.8	47720.2	560.278	150.461	40.024	20.287	5.145	14.726	7.172
10985	47720.7	867.609	0	1818.92	135.371	105.005	1039.58	109.139
11019.8	47720.7	4295.35	0	1092.1	3598.6	113.528	547.186	146.134
11065.5	47723.2	8699.58	0	4276.9	412.33	260.551	2262.97	335.206
11046.6	47723.2	1879.19	0	4615.94	418.778	185.077	1136.74	140.229
10600.4	47719.8	344.434	86.854	26.158	11.752	2.92	6.612	3.801
10598.4	47726.2	2368.32	579.142	182.896	103.322	29.725	167.28	40.27
10924.5	47722.7	3986.64	0.745	2387.01	305.912	158.108	707.453	156.891
10946.8	47723.2	2992.26	0	1944.7	517.331	101.979	666.232	139.66
10511.5	47724.7	6.472	847.611	2090.35	930.787	733.593	807.57	2507.16
10810.3	47724.7	960.607	368.227	648.203	383.947	297.363	393.568	794.495
10973.6	47725.2	5699.17	73.642	4740.19	1264.48	435.321	1070.43	2836.09
10999.9	47722.7	1030.91	0.124	1359.69	114.04	67.061	580.31	97.664
11101.2	47723.2	5992.08	9.512	861.98	206.931	97.096	1151.64	334.257
10644	47722.7	946.315	1.197	76.044	306.104	30.681	133.554	118.122
11093.3	47723.2	3412.18	0	1174.91	135.334	82.433	390.199	413.657
10774.1	47726.2	825.9	345.897	835.232	437.344	341.689	404.666	889.301
10676.3	47723.7	801.431	143.263	108.882	86.688	29.444	109.638	95.872
10601.4	47724.2	499.33	151.038	37.424	17.749	4.798	10.383	5.424
10664.4	47724.2	1253.88	138.523	275.729	171.403	54.712	136.06	104.623
11033.2	47724.7	1080.2	1.137	1849.15	226.619	150.532	221.727	813.181
10780	47724.2	266.709	104.374	212.53	131.483	98.087	118.871	229.935
10817.8	47723.7	228.01	94.542	149.676	103.038	88.202	131.061	183.562
10606.3	47726.7	814.874	192.054	68.55	31.492	11.57	39.675	11.532
10630.1	47726.2	1416.98	310.095	101.484	54.629	13.965	37.757	18.9
11108.1	47724.7	1769.62	0	1202.13	265.716	69.046	503.82	90.573
10816.3	47730.2	549.57	188.779	353.483	220.771	170.497	357.766	402.537
11016.8	47727.7	6066.71	0	2140.36	880.595	165.243	930.19	248.867
11081.8	47727.7	6314.79	19.516	2567.31	553.969	302.03	1390.96	1071.07
10988	47729.2	12308.2	0.771	4329.33	518.472	344.508	1201.68	1217.23
10995	47728.2	5339.3	0	3308.27	373.217	201.873	1252.53	399.243
10761.2	47729.2	324.481	95.653	349.054	212.219	159.64	170.166	544.458
10789	47728.2	2904.78	22.364	247.891	198.958	141.935	1147.6	308.13
11023.8	47728.2	2483.1	0	1258.69	224.513	73.681	348.83	80.177
10678.3	47728.7	3530.16	193.267	144.695	648.951	41.507	260.622	172.615
10977.6	47727.2	2797.86	0.486	1049.58	163.821	83.976	261.956	309.677
10768.6	47727.7	272.664	70.695	37.966	25.947	22.532	27.372	61.804
10827.7	47728.2	5802.78	98.328	303.744	1014.34	137.14	504.284	404.384
11055	47729.7	4041.71	0	540.123	196.072	114.39	1384.36	107.771
11094.2	47729.7	6126.97	0	4091.88	509.258	298.884	1261.38	384.065
11111.1	47730.7	5496.97	0	2708.91	398.43	131.434	374.766	137.32
10916	47729.7	6683.57	0.341	1849.89	340.13	110.026	382.132	170.964
10962.7	47730.7	4628.9	0	3047.13	388.965	151.386	357.538	343.011
10930.4	47729.7	4108.75	0	3759.03	446.891	125.66	528.531	176.054
10977.1	47729.7	3668.95	0	1504.43	184.327	107.072	742.645	180.564
10510.5	47734.1	5.176	499.21	1719.82	692.154	549.211	597.439	2023.06
10766.6	47730.2	353.38	138.027	82.251	45.882	38.61	41.79	132.368
10644.5	47733.6	3887.08	154.208	113.598	6682.24	320.963	110.638	2873.13
10884.8	47731.2	1152.27	0	647.381	220.198	46.69	172.208	59.09
10632.1	47731.2	379.707	83.374	26.616	18.529	4.502	9.339	6.853
11104.2	47732.7	6147.49	0	2519.85	572.217	128.138	747.005	142.531
10777.1	47731.7	210.526	89.239	142.816	97.325	84.891	58.877	152.882
11067.9	47731.7	2826.51	0	2831.59	347.316	145.118	852.723	253.272
10628.2	47732.2	378.153	81.086	30.165	18.401	3.46	12.158	5.909
10970.6	47734.6	5502.04	1.723	6481.42	754.855	450.275	1411.34	3172.6
10622.7	47735.1	916.316	203.722	65.181	38.627	10.465	31.715	12.893
10765.2	47734.1	546.842	271.925	466.309	228.561	177.049	192.039	638.618
10772.1	47732.2	119.217	48.999	87.722	46.336	35.899	37.626	77.043
10821.7	47734.1	596.499	185.09	366.266	235.568	152.824	297.43	400.024
10635.6	47735.1	910.941	162.083	63.295	89.294	19.476	51.715	72.433
10787.5	47733.6	2578.41	92.008	170.996	170.436	82.016	284.857	703.894
10909.1	47743.1	5090.04	19.057	3459.68	532.759	376.716	1204.75	396.078
10929.9	47732.2	1370.81	0	1118.45	172.635	43.717	117.77	297.736
10950.8	47735.6	4520.79	0.183	4643.25	452.153	237.301	538.34	3463.45
11017.3	47734.6	6734	0	1098.02	610.871	120.783	694.389	347.594
11050.6	47734.6	7746.66	0	1410.77	473.664	403.899	2571.19	96.067
11059.5	47735.6	5419.82	5.749	2824.56	361.762	217.201	858.139	1901.38
10678.3	47734.6	1781.31	11.248	77.263	455.778	30.202	189.966	84.53
10919	47736.1	4200.59	0	2413.02	372.891	179.288	645.821	151.446
10771.6	47736.6	520.264	216.423	294.203	165.572	124.915	143.511	365.608
10930.9	47736.6	5637.57	0	4409.85	502.444	267.63	1148.17	3310.24
10958.7	47736.1	5746.63	0	1870.99	382.007	85.896	310.993	407.311
11024.8	47736.1	1093	0	1459.31	146.7	87.104	495.961	86.243
10728.9	47739.1	402.943	62.463	359.99	218.205	137.812	182.553	680.18
11041.1	47737.1	1939.11	0	2907.61	347.837	219.739	1329.14	227.041
10563.6	47738.1	4407.11	0	89.514	1613.51	82.116	761.871	180.577
10599.9	47737.6	1211.98	266.684	95.987	52.516	16.538	119.534	17.465
10991.5	47738.1	3047.67	0	876.354	164.978	66.892	466.894	143.428
10613.8	47736.6	346.217	73.278	21.362	18.292	4.196	8.462	4.542
10617.7	47737.1	342.634	73.694	25.394	13.6	3.545	9.677	5.042
10983.6	47736.6	4034.06	0	831.936	256.723	67.95	400.632	75.955
10987.5	47739.1	3234.85	0	868.47	195.674	67.055	517.376	101.309
11001.4	47739.1	3545.49	0	2442.65	429.19	227.067	1424.3	477.756
11033.2	47738.6	979.802	0	1090.7	131.559	84.534	720.552	89.268
11072.9	47739.1	3926.22	1.957	5025.01	572.26	308.264	1049.12	665.046
11110.1	47738.6	7177.61	0.247	1449.77	2359.38	506.651	1527.66	422.595
10590.9	47739.1	1222.27	21.916	80.096	160.732	27.452	139.866	52.852
11081.3	47743.1	7863.04	0	3993.26	599.932	240.792	1357.95	352.235
10510.5	47741.6	3.92	360.189	913.253	379.254	307.78	304.579	1070.19
10744.3	47740.6	5057.49	0.484	176.399	409.201	101.62	1299.91	151.377
10938.4	47741.6	7089.97	0.623	1629.24	503.062	283.22	2826.35	559.042
10965.2	47740.6	3084.91	0	1204.53	133.354	92.142	307.98	608.027
11015.8	47742.1	5464.7	0.405	1673.7	408.356	247.033	1661.74	1987.27
11019.3	47743.1	2909.08	0	1357.13	437.24	121.53	1152.64	215.953
10786	47742.6	999.548	152.301	209.605	99.999	78.555	163.81	153.259
10619.2	47744.1	679.422	120.797	55.29	41.727	16.758	240.451	15.766
10773.1	47742.1	845.151	97.802	461.746	219.081	163.752	384.931	602.125
11052.6	47743.1	5829.12	0	1786.54	324.408	153.489	923.689	174.171
10612.3	47743.6	789.122	187.604	65.746	47.759	19.757	49.297	41.775
10634.1	47742.1	622.491	54.512	42.062	36.517	13.769	48.162	59.544
10929.5	47742.6	1230.62	0	3125.58	220.457	110.677	505.207	140.976
11060.5	47743.6	6985.3	0	1753.19	213.905	109.262	485.256	332.798
10586.5	47743.1	3092.15	2.809	107.04	267.696	30.635	218.019	118.924
10922	47743.6	1158.59	2.349	1116.47	139.139	127.739	377.305	182.447
10970.6	47742.1	1034.36	0	901.566	84.57	56.135	409.183	119.47
10979.6	47744.1	4544.94	0	2039.98	850.452	184.866	2549.34	59.459
10951.8	47743.6	1772.61	0	1432.18	198.275	101.428	460.966	202.065
11034.2	47743.6	2961.88	0	833.214	141.932	59.254	276.782	151.615
11045.1	47744.1	4441.47	0	1194.15	218.51	189.023	977.858	54.468
11094.7	47743.6	1727.97	0	1869.92	235.227	64.616	324.082	59.939
10798.4	47744.1	1605.55	0.891	247.991	199.6	101.263	922.403	257.353
10893.2	47745.1	2229.49	0	2217.08	458.299	72.975	195.414	132.545
10642.1	47746.6	4674.14	50.677	235.587	1403.22	104.416	338.066	528.552
10835.6	47745.6	5348.08	0	2430.73	888.365	129.896	348.624	510.36
10966.2	47747.1	5653.2	0	2251.71	453.346	191.432	1475.34	632.795
11105.2	47746.1	6414.03	0	1745.33	418.566	138.038	1502.36	202.258
10511	47744.6	0.105	79.334	264.28	112.703	91.235	88.762	305.943
11086.3	47745.1	529.975	0	736.576	90.091	41.48	259.315	84.199
10599.9	47746.6	579.587	135.417	37.194	21.716	6.034	15.416	11.329
10512	47751	6.486	459.188	1413.09	620.812	494.651	479.659	1730.01
10649.5	47748	4959.93	134.245	192.781	800.8	211.551	218.478	504.506
10853.5	47748	3072.25	0	4146.27	467.584	176.651	308.914	302.172
10956.8	47746.1	1334.15	0	1191.54	151.103	77.785	390.02	295.466
11006.9	47747.1	1841.52	0	3303.62	246.312	167.875	387.775	107.821
10759.7	47748	3417.52	15.616	313.23	328.029	80.836	242.596	275.324
10859.5	47747.5	407.991	0	4797.51	448.752	168.478	325.567	426.504
11029.2	47747.1	942.481	0	1395.49	110.467	67.851	595.238	36.51
11041.1	47747.5	2330.16	0	371.739	105.204	75.696	423.986	89.876
10626.7	47748	4975.27	2.86	200.334	389.661	109.117	2163.7	57.285
10954.8	47750	5798.47	0	3868.44	335.183	165.578	412.676	1707.04
11026.2	47748.5	1425.25	0	3019.6	234.884	148.318	552.736	307.002
11072.9	47749	2351.09	0	2077.85	218.378	93.383	358.062	130.315
11094.2	47749.5	5145.86	0	1750.87	348.066	157.034	513.325	274.223
10609.8	47749.5	862.172	210.858	159.035	148.15	55.698	114.507	99.857
10947.8	47750.5	6348.54	0	3020.36	653.277	898.102	3335.15	3049.1
10568.6	47753	3451.77	42.993	1144.75	1044.54	403.956	1967.79	1389.38
10883.8	47749	3602.43	0	2204.76	396.751	60.004	436.547	55.151
11020.3	47750.5	1252.5	0	997.214	800.654	152.714	1968.24	276.595
10616.7	47749	961.577	54.927	106.141	359.124	15.325	148.146	144.62
10973.6	47750.5	3752.22	0	2087.22	581.072	139.251	1104.27	384.401
11051.1	47751	4283.04	17.734	718.391	234.128	76.233	448.983	565.416
11066.9	47750.5	4022.88	0	2502.62	237.515	257.334	309.595	1011.79
11110.6	47751	7925.66	0	2097.53	491.812	219.038	2583.75	92.338
10816.8	47754	8324.95	19.39	5728.07	1130.71	301.523	1291.77	385.685
10922	47751	3382.49	48.715	353.449	313.42	92.286	221.748	265.895
10764.7	47752.5	2914.16	38.098	2779	530.114	153.604	318.982	132.043
10847.5	47751.5	5278.36	0	2908.37	787.441	134.326	448.223	136.781
10598.9	47751	372.635	99.712	26.56	20.588	4.571	22.2	33.551
10791.5	47754.5	1958.52	38.18	1272.02	189.058	133.237	326.33	235.661
10634.1	47754	2404.19	243.712	503.614	407.017	183.622	422.536	585.116
10935.4	47753	302.893	0	2184.36	149.496	120.602	504.583	460.443
10964.7	47752.5	3317.86	0	2185.31	751.705	151.129	669.088	698.962
10874.8	47753	5575.73	0	2324.82	672.378	213.336	1779.14	65.108
10834.1	47754	5607.1	0	2182.13	2104.34	357.964	722.027	53.029
10861	47754.5	4676.34	0	5316.37	455.123	233.829	602.513	1359.8
11011.4	47753.5	2823.8	0	2212.15	521.858	140.498	448.729	318.164
10606.3	47754	570.992	101.838	41.273	42.215	7.049	45.799	38.551
10627.2	47756	939.054	181.712	79.236	38.852	13.106	125.331	32.391
10880.3	47754.5	1658.33	0	2288.03	300.628	122.036	399.33	128.956
10841.6	47754.5	6258.88	0	1287.23	600.091	157.06	2186.43	41.571
11016.8	47753	290.26	0	380.046	238.165	41.329	348.006	101.395
10589.9	47760.5	3783.32	71.126	240.688	250.724	86.943	280.557	244.084
10597.9	47754.5	394.611	55.994	20.564	23.795	5.299	38.038	94.956
11025.7	47755.5	3933.25	0	2488.62	304.28	167.804	1473.57	127.275
11086.8	47755	2087.98	0	1850.71	180.855	101.624	506.976	112.07
10600.9	47755.5	2246.45	156.893	138.611	276.636	24.01	203.509	452.014
10968.2	47756	5671.23	1.617	2993.6	1077.05	203.246	570.112	1973.99
10976.6	47756	6498.48	0	4754.06	1980.06	241.307	526.189	1669.57
10869.4	47757	2652.86	0	4443.61	510.411	199.899	992.774	88.813
10957.7	47756.5	5955.25	0	1460.41	479.228	139.978	367.776	125.738
11072.9	47756	774.476	16.88	751.685	144.7	120.76	393.381	237.593
10943.8	47757	1673.72	0	1302.49	170.376	115.26	731.605	104.986
11042.1	47757	3920.65	0	683.007	192.234	214.843	1422.56	657.643
11078.4	47757.5	6930.31	8.522	1170.22	674.96	194.753	790.935	438.763
10594.9	47757.5	440.544	95.137	28.989	17.382	5.39	14.429	18.614
11032.7	47757	7042.71	0	796.159	379.935	212.678	1922.21	86.178
11066.4	47757.5	6793.36	0	2196.69	215.675	185.145	365.893	191.973
10823.2	47759	5840.17	0	4076.62	1348.12	757.695	530.608	2540.37
11017.3	47758	4748.47	0	1918.53	387.552	127.694	1136.58	330.485
11055	47758.5	3479.95	74.092	798.782	316.203	131.496	634.055	2620.2
11105.7	47757.5	4631.98	0	1815.79	230.037	80.735	396.75	56.524
11062	47759	1692.23	0	784.4	105.076	80.603	537.137	177.048
10982.1	47760.5	6735.57	14.336	476.603	7632.67	298.288	392.613	1207.35
11092.3	47759	1071.77	0	593.396	169.565	110.238	477.217	43.005
11050.6	47761.4	2172.05	39.848	791.606	179.699	154.144	247.206	1428.56
11095.7	47760.9	7408.06	0	1210.33	521.125	636.143	2223.03	97.887
10775.1	47760.9	5537.92	0	801.777	650.523	119.671	186.943	56.322
10997	47761.4	6554.69	0	2455.7	1056.12	173.028	795.528	147.147
10877.8	47763.4	3417.04	0	4530.49	407.548	175.711	385.442	1640.28
10935.4	47761.9	1619.34	0	3632.3	301.043	122.747	445.145	129.103
10944.3	47762.9	2995.78	0	2937.2	324.792	107.638	540.05	108.473
11025.2	47761.4	3485.17	0	933.06	200.738	107.392	1195.92	101.177
10594.4	47761.4	375.118	91.33	23.371	13.729	3.203	7.752	5.557
10561.6	47762.4	1640.89	3.218	123.801	194.623	71.732	284.934	193.982
10628.2	47764.9	2564.52	99.998	218.939	108.057	44.43	160.368	212.172
10791	47763.9	3398.95	0	3577.14	382.031	117.949	429.418	99.75
10970.6	47762.9	1269.41	0	947.557	214.773	44.491	194.571	236.999
10781.5	47762.9	2835.08	0	2197.99	577.493	78.993	312.086	86.559
10966.7	47762.9	827.222	0	1646.74	197.096	47.695	110.877	80.989
11069.4	47764.9	5663.48	0	4691.57	367.159	151.837	427.84	228.203
10568.1	47764.9	3154.45	4.927	440.411	439.089	83.081	475.502	333.894
10988.5	47764.9	3363.12	0	3498.27	2093.21	181.245	625.855	149.75
11075.9	47764.9	3665.47	0	2810.8	292.386	96.906	335.762	119.549
10909.6	47765.4	1532.55	0	1376.14	293.72	77.52	225.558	67.665
10600.4	47769.9	5728.08	1049.6	502.751	154.715	33.642	121.971	56.963
10615.7	47768.9	1689.5	325.506	198.62	55.354	13.234	42.597	19.46
10731.9	47764.9	586.762	16.332	170.326	135.782	38.52	116.037	138.054
10935.9	47767.4	4346.12	0	3509.23	313.79	170.416	861.155	198.43
10982.1	47765.4	1985.98	0.26	968.977	1904.16	75.111	433.88	99.159
10824.2	47766.4	3117.9	0	3074.25	768.343	140.13	419.708	117.126
11063.5	47766.9	7279.66	0	4578.69	381.019	109.054	342.561	150.423
10874.4	47766.4	1872.08	0	1130.73	252.011	26.561	96.81	267.056
11026.2	47766.4	2152.79	0	2110.45	274.591	80.034	336.69	98.448
10698.1	47774.4	11534.7	0.137	605.705	1441.48	170.224	1175.02	495.128
10872.4	47767.4	3846.48	0	2412.47	621.92	73.636	366.926	109.586
11014.8	47768.4	6735.1	0	3159.53	312.021	133.91	477.181	169.099
11093.7	47768.4	4456.23	0.471	578.633	184.698	125.583	785.283	157.09
11111.6	47769.9	4086.57	0	2075.34	206.212	88.133	274.34	78.183
10623.7	47778.3	4835	774.55	583.154	178.526	46.17	209.82	166.956
10835.6	47770.9	4303.75	0	3314.89	1498.33	197.498	940.751	346.511
11084.8	47767.4	5556.18	0	596.052	194.925	59.971	411.382	158.007
10737.4	47769.9	1035.75	0.539	857.235	89.79	52.017	177.456	98.35
10993.5	47768.9	6142.14	0.072	2152.15	946.346	253.369	729.763	341.714
11021.3	47769.9	4710.16	0	4131.68	294.281	125.748	442.435	104.975
11053.5	47770.4	12305.3	0	2681.85	505.818	144.19	1111.41	317.488
10807.3	47769.9	3073.09	0	3908.7	397.801	151.029	687.724	43.557
10850	47770.4	2921.78	62.934	1290.93	396.634	59.121	458.921	285.008
10950.8	47773.4	8604.06	0	1788.89	704.653	159.72	1835.77	349.711
10968.7	47771.9	7010.89	6.753	3346.93	434.809	211.715	696.835	4754.6
11045.1	47769.4	4191.36	0	2455.28	312.754	151.302	843.79	114.034
10845.6	47772.4	5221.17	0	1705.88	338.927	123.63	1246.57	306.934
11003.9	47772.9	3516.44	0	3310.11	516.824	303.413	2391.53	346.948
10863.9	47769.9	4671.1	0	2177.21	591.436	221.971	1740.76	159.194
10926	47770.4	4350.86	0	2483.26	232.377	138.179	739.22	217.058
11031.7	47770.9	6609.62	0	1783.29	328.004	269.527	1465.16	199.475
10756.7	47771.4	5519.04	0	1883.84	390.249	154.494	1693.33	116.36
10587.5	47773.9	5132.9	11.333	257.152	206.191	81.005	524.718	212.74
10812.3	47771.9	4357.12	0	3053.95	664.912	202.777	1763.75	68.674
10876.8	47771.9	3497.11	0	3743.61	325.703	45.386	185.235	140.796
10898.7	47772.4	5671.59	0	4202.67	589.271	81.214	303.18	59.196
10534.3	47774.8	89.263	261.099	1293.86	548.142	417.391	522.519	1665.95
11103.7	47772.9	4328.48	0	2938.41	197.926	126.211	363.254	113.065
10998.4	47773.4	1095.73	0	935.569	216.23	79.591	383.738	174.86
10567.1	47773.9	4396.31	0	271.867	373.917	92.093	910.357	277.311
10610.3	47774.8	1085.39	204.92	125.29	33.086	7.149	25.282	12.851
10750.3	47772.9	824.03	0	2030.15	263.297	119.027	498.548	121.282
10817.8	47773.9	5407.41	0	2503.66	769.047	105.152	614.915	60.712
10859.5	47773.9	6161.52	0	2546.68	814.892	192.408	2525.54	32.409
10915.1	47773.9	5740.36	0	3008.73	761.02	186.813	905.301	204.087
11066	47772.9	2602.34	0	2435.17	227.782	107.595	748.097	80.679
11090.8	47774.8	8432.84	0	1233.85	395.096	149.298	2132.01	38.399
10984.1	47776.3	8456.79	0	1121.67	372.884	175.516	2740.86	1929.83
11057	47775.3	5795.26	0	880.398	524.885	130.634	1632.49	123.022
10992	47776.3	2639.28	0	2999.42	488.716	198.569	1570.09	2200.24
11018.3	47776.3	5020.94	0	3513.87	316.143	127.616	1200.49	129.221
11097.2	47775.8	2411.99	0	1655.11	143.637	116.787	720.689	63.103
10752.7	47776.8	6160.99	0	3128.9	823.235	197.692	2132.52	81.216
10930.4	47779.8	2026.71	0	3833.53	554.513	218.566	1861.41	129.901
10943.8	47775.8	183.447	0	1551.52	342.98	81.692	326.808	235.35
10600.9	47777.3	1805.5	325.073	194.497	52.17	12.618	43.122	20.977
10743.3	47777.3	5747.5	0	2802.91	611.903	145.765	1668.61	39.938
10870.9	47776.8	1557.19	0	1488.07	258.023	71.047	280.267	63.29
11027.2	47777.8	3862.6	0	2379.05	258.394	143.884	715.512	104.116
11110.6	47776.3	3297.61	0	708.739	88.258	75.322	180.036	87.893
11011.8	47779.3	3086.69	0	2281.46	266.673	127.738	1536.25	98.455
10721	47785.3	7906.9	32.051	1509.83	804.178	253.388	731.308	791.129
10849	47779.3	3613.47	0	1559.87	464.689	209.58	1297.8	100.676
10913.6	47779.3	4117.51	0	2820.28	512.889	186.259	1203.37	190.069
10999.9	47786.8	6362.56	0	5702.31	1180.97	530.041	3727.23	940.217
10760.2	47781.3	5328.1	0	5549.99	591.949	238.371	651.34	1155.53
10765.6	47779.3	808.341	0	2045.43	171.894	49.921	216.992	16.947
10959.7	47781.8	5463.57	0	1489.52	479.03	699.757	3362.94	466.833
10719.5	47778.8	742.083	52.153	123.956	65.752	30.022	83.639	162.115
10970.6	47780.3	4470.34	0	3925.04	310.558	155.596	867.056	235.513
11031.7	47779.3	1476.59	0	1624.81	122.705	72.958	333.121	58.583
11041.1	47779.8	3969.68	0	2832.94	754.372	125.741	391.613	156.723
11060.5	47779.8	3010.86	0	2018.97	412.767	136.967	1343.75	111.944
11105.2	47781.3	3259.17	0	2890.05	234.595	104.866	304.586	120.329
10589.4	47780.8	4986.43	0.366	173.22	338.632	44.083	251.01	120.089
10825.2	47778.8	2100.72	0	791.258	324.304	57.604	820.25	3.978
11091.8	47780.8	6928.31	0	3322.32	399.509	130.309	893.69	106.042
10563.6	47781.8	4511.78	0	176.499	427.047	56.955	531.073	318.282
10907.6	47781.3	5979.09	0	3669.82	776.281	269.003	558.179	243.07
11111.1	47782.3	8611.1	0	4783.58	448.579	208.097	367.505	473.184
10798.4	47782.3	6083.23	0	4599.84	1165.66	192.628	906.53	177.053
10826.2	47781.8	3977.8	0	1118.13	456.498	107.743	1675.61	13.92
10845.1	47782.8	6139.63	0	3011.49	826.165	153.754	847.201	109.297
10855.5	47782.3	4389.72	0	4498.59	469.55	167.242	506.024	741.986
11053.5	47781.8	1358.79	0	763.664	158.136	87.293	514.451	114.07
11021.3	47782.8	1397.78	24.268	1196.54	189.812	101.287	360.979	1200.92
11097.7	47783.8	4614.45	0	2253.27	326.432	141.413	665.571	248.589
11024.8	47783.3	1699.39	5.81	1096.75	241.812	165.273	124.712	833.443
10610.8	47784.3	804.168	138.701	94.487	25.341	4.668	18.357	8.188
10990.5	47783.8	3376.37	0	1598.5	451.766	139.391	1809.19	162
10734.4	47784.8	3304.14	0	1770.02	241.741	95.679	409.311	66.038
10792	47783.8	4525.98	0	3077.87	974.431	174.797	1352.02	89.826
10938.9	47785.3	6308.12	0	2345.13	434.696	89.707	354.843	60.863
10230.6	47784.8	4.335	55.442	310.185	113.902	107.326	133.682	370.898
10969.2	47786.3	6712.45	0.231	2211.08	355.662	101.342	873.367	110.435
10903.6	47786.8	1291.96	0	2226.57	203.837	109.986	489.141	93.762
11025.7	47784.8	2753.52	0	919.126	279.31	202.689	148.805	269.644
10769.6	47786.3	1368.05	0	2266.86	249.859	151.05	899.801	11.134
11026.7	47787.8	6014.7	0	3312.13	546.691	387.474	485.932	256.99
10618.2	47793.2	3945.93	584.014	399.458	125.619	26.951	96.767	61.717
10817.3	47788.2	2991.07	0	4848.94	552.674	206.271	1035.6	156.101
10651	47786.8	588.169	87.686	116.743	27.163	13.77	53.533	24.15
10653	47789.7	1822.14	71.308	336.326	93.168	56.068	246.102	119.139
10529.4	47789.2	26.375	28.35	1081.51	319.9	236.874	592.634	798.161
10750.3	47786.8	698.008	0	2003.94	209.009	79.193	267.798	60.957
10952.8	47788.7	4392.52	0	2288.71	431.177	579.718	2432.6	1021.86
11039.6	47787.8	3309.96	0	947.823	118.272	58.323	206.539	72.789
11071.4	47788.7	6411.09	14.68	830.822	360.51	154.507	549.586	301.849
10570.6	47794.2	4920.43	115.336	1881.96	1154.1	565.277	1988.14	2054.42
10764.2	47789.2	6110.53	0	4208.38	907.561	238.362	1021.22	163.316
11062	47787.8	1261.16	0	411.884	71.148	28.537	95.75	28.985
10232.1	47788.7	0.069	10.116	344.8	125.175	113.007	127.438	423.946
10615.2	47788.2	481.521	76.088	52.804	13.833	3.369	10.176	5.539
10935.4	47789.7	5670	0	1775.38	204.715	101.933	818.77	130.81
11017.8	47790.2	5217.06	0	5041.06	542.739	406.829	2762.1	350.324
11076.4	47789.7	887.761	21.246	1009.51	182.676	163.055	437.376	305.751
10853.5	47790.2	1560.14	0	2999.53	504.153	156.968	381.225	159.11
10942.9	47790.7	4147.83	0	1786.77	204.622	73.709	314.516	75.059
10973.1	47790.7	6756.27	0	1993.39	247.436	96.176	489.595	89.193
11095.7	47791.2	7489.43	0	3545.23	412.921	111.674	385.106	178.172
10827.7	47793.7	3411.62	0	2989.62	427.25	184.652	1848.5	422.771
10897.7	47791.7	3325.64	0	2478.12	531.289	134.581	643.3	178.718
10987.5	47790.2	3476.78	0.019	1018.07	246.862	105.898	627.024	206.491
10757.7	47790.2	765.064	0	1631.23	344.464	194.803	794.53	224.585
11113.1	47790.7	1323.87	0	1118.16	84.803	60.547	95.247	91.221
10875.8	47792.7	4071.05	0.936	857.411	241.904	107.779	522.485	293.053
10922.5	47791.7	996.815	0	3031.55	247.217	177.475	434.618	817.603
11105.2	47791.2	576.983	0	2298.09	182.941	124.502	438.559	511.548
10809.8	47793.2	6062.8	0	2794.01	639.048	154.117	658.748	202.227
11005.9	47795.2	10217.9	0.338	1823.56	812.967	179.76	1006.33	406.043
11044.1	47793.2	2753.55	0	845.733	146.28	73.433	238.243	147.358
10890.2	47794.2	5192.89	0	2116.58	417.145	86.884	532.888	106.104
10967.2	47794.2	4562.29	0	1446.52	178.226	80.555	630.045	67.388
11085.8	47794.2	7281.32	0	2558.64	569.492	128.837	436.281	174.109
10232.5	47798.7	15.583	50.378	560.402	186.677	168.997	199.145	611.515
10871.9	47794.7	6377.92	0	2837.34	457.675	84.866	409.162	176.421
11030.2	47795.7	2857.58	0	857.491	132.782	149.825	251.081	177.915
10739.3	47794.7	4751.14	0	2876.48	930.312	168.648	1092.24	45.647
10815.3	47795.2	1294.13	0	1903.56	297.366	96.935	834.516	136.481
11109.1	47795.7	8323.59	0.231	3259.44	715.395	202.6	535.817	377.6
10764.7	47796.7	5391.96	0	3125.9	865.364	152.319	552.49	164.875
10783	47795.7	2064.51	0	2249.01	495.443	114.288	829.467	7.617
11026.2	47797.7	2731.44	0	1566.15	181.565	162.02	339.056	241.627
10755.7	47796.2	1950.06	0	2763.93	363.597	158.872	597.435	68.079
10908.6	47796.7	6945.59	0	798.467	487.87	100.229	2021.53	22.681
11099.7	47796.7	7582.4	0	2615.89	671.41	134.101	499.315	178.831
10524.9	47800.7	22.11	7.096	525.324	197.532	137.367	212.285	524.847
10932.9	47798.7	4394.31	0.877	2117.16	385.258	279.56	1040.72	2692.31
10953.8	47796.2	1210.57	0	398.174	58.917	41.533	511.949	25.724
11017.3	47799.7	10379.6	28.677	2382.68	561.742	232.539	618.366	3193.06
10919	47797.7	1279.07	0	1133.32	87.411	44.398	360.731	41.942
11022.8	47798.2	1158.16	0	545.34	66.762	32.916	53.3	219.543
10804.4	47799.7	4522.86	0	2076.82	658.914	132.317	440.863	330.074
10594.9	47802.1	4626.53	12.657	265.029	268.324	61.254	288.689	212.02
10773.1	47801.7	6497.27	0	5135.73	957.697	238.205	1595.12	169.207
10954.8	47800.2	7013.12	0	1571.14	321.319	165.829	825.462	215.443
10792.9	47798.7	601.438	0	1080.56	494.806	89.364	132.501	7.944
10965.7	47800.7	7606.8	0	1955.27	401.099	117.774	719.611	153.935
11065.5	47800.7	6397.06	0	1546.66	440.005	187.444	2223.17	83.441
10896.7	47800.7	1440.63	0	1522.65	207.231	102.382	654.206	183.937
11042.6	47801.7	3134.49	0	1761.51	288.524	143.506	650.312	248.507
10516.5	47799.7	5.658	3.433	141.577	57.978	41.964	66.463	155.967
10712	47803.1	4718.72	6.938	216.57	354.961	52.264	207.872	156.554
10873.9	47800.7	3878.38	13.732	1685.45	272.473	70.206	286.408	607.395
11001.4	47801.7	5848.98	0	2901.47	256.307	175.612	697.259	588.058
11055.5	47801.7	7240.34	0	3702.46	391.163	118.534	508.971	114.867
10979.6	47800.7	908.731	0	399.232	101.032	52.177	540.468	33.27
10528.9	47802.6	48.073	229.219	697.255	311.277	209.78	261.612	700.54
10811.8	47803.6	2711.84	20.164	4802.12	461.317	313.972	783.77	2835.67
10986.5	47801.2	822.978	0	1156.26	162.042	85.164	846.514	59.8
11021.8	47802.6	1997.62	0	1006.89	115.086	49.722	132.562	420.835
10939.4	47804.6	3521.36	7.192	987.314	183.368	119.657	257.921	1862.2
11112.1	47801.7	2388.33	0	1106.17	107.623	57.576	265.007	40.883
10524.9	47803.6	23.602	144.616	511.455	195.468	139.13	155.751	495.801
10615.7	47807.1	2633.99	415.429	267.618	83.529	17.304	71.452	55.687
10994.5	47804.1	5614.23	0	3581.96	495.238	281.293	1967.94	190.564
11029.7	47804.6	6362.58	0	3098.86	392.726	391.892	1675.28	147.152
11095.7	47802.6	1032.09	0	462.473	467.112	28.337	150.616	170.748
10913.6	47805.6	5247.15	0	4484.31	321.914	145.462	702.344	1633.4
10951.8	47804.6	6445.2	0	816.311	193.085	101.047	1455.5	77.431
10970.6	47806.1	3314.55	0	1090.85	178.693	103.759	411.457	297.764
11086.3	47805.6	8484.27	0	3163.59	691.058	130.872	736.319	642.112
10753.7	47806.1	2652.56	0	1917.89	418.788	94.908	571.588	86.051
10802.9	47805.6	1079.47	1.731	2126.73	218.072	135.414	562.695	350.529
11102.2	47804.6	6491.52	0	1861.41	718.292	167.307	1580.5	74.482
10608.8	47807.1	4503.98	327.284	353.391	371.383	40.379	350.254	815.713
11023.3	47805.6	4740.52	0	1790.51	187.248	116.807	568.361	174.313
11050.1	47805.6	3950.55	0.812	2302.01	184.77	127.722	508.429	155.474
11073.9	47806.6	3251.08	0	1204.19	253.97	82.275	693.249	204.198
11110.1	47805.6	10250	0	2161.43	538.553	197.925	2246.23	71.567
10732.9	47808.1	6375.32	0	4893.48	421.97	209.359	578.214	76.53
10933.9	47805.6	1514.48	0	939.679	103.121	86.764	85.232	699.568
10985	47807.1	1206.52	0	1050.57	325.934	302.819	606.146	221.93
10531.9	47806.6	23.45	181.337	686.146	282.326	213.499	232.422	693.324
10895.2	47806.6	5709.76	0	3498.99	428.877	136.874	389.715	91.137
11093.7	47806.6	7656.89	1.235	1757.09	3841.8	94.701	376.053	498.187
10816.3	47807.1	2947.41	0	2264.59	188.641	105.666	316.6	134.085
10875.3	47807.6	3197.58	0	3757.52	393.952	148.73	300.041	2538.97
10964.7	47807.6	2670	1.045	1605.39	337.364	199.992	380.358	315.838
10924.5	47807.6	3817.52	0	1541.63	317.443	108.747	1050.4	100.78
10945.8	47808.1	3122.05	11.054	789.277	192.417	63.877	753.484	394.006
10718	47808.6	4792.01	6.28	225.837	205.495	44.319	288.924	161.89
10978.6	47808.1	2644.98	0	447.031	201.694	46.04	331.366	215.507
11011.8	47812.6	2663.74	0	4339.02	571.328	288.215	2461.01	267.583
10525.4	47809.1	28.441	222.663	867.433	357.209	257.251	310.414	942.333
11062	47810.6	853.974	0	1973.05	201.701	110.358	1038.11	88.673
11078.9	47807.1	1816.73	0	807.383	173.855	53.424	456.348	90.324
10748.8	47810.6	1355.89	0	2333.24	345.45	82.765	267.713	42.571
10781	47808.6	660.756	0	1603.86	213.427	81.695	422.426	54.181
10794.4	47809.6	5102.54	0	3261.83	358.963	124.009	404.73	64.825
10863.9	47811.1	7321.61	0	3066.43	858.67	222.718	582.995	364.431
11113.1	47810.6	2503.89	0	1288.94	161.31	57.075	307.083	89.016
10532.4	47811.6	35.811	193.059	622.281	263.931	207.096	232.469	670.837
10843.1	47812.6	4576.3	3.132	2222.99	441.074	138.548	369.586	3133.21
10852	47812.1	3185.75	0	2519.01	368.578	95.905	550.168	131.598
10912.6	47811.6	2086.74	0	1432.05	215.138	82.828	551.585	173.608
10915.1	47810.1	1069.71	0	969.386	89.222	31.224	138.585	168.873
10937.9	47809.6	639.305	0	315.16	51.35	25.268	51.764	256.417
10575.5	47811.6	3961.97	21.001	509.798	288.681	197.74	301.782	926.098
11051.6	47812.6	5094.85	0	2024.2	329.047	141.115	1351.68	236.207
10919.5	47812.6	7266.48	0	1930.36	356.811	123.688	657.534	365.102
10607.3	47815.1	1376.91	231.215	148.401	51.723	10.203	63.213	109.559
10525.4	47815.5	112.154	672.365	2453.7	998.94	716.358	819.401	2598.6
10907.1	47813.6	551.407	0	1182.87	107.427	68.893	861.236	42.797
10936.9	47813.6	3173.12	3.199	953.964	190.71	82.704	428.895	1163.35
10966.7	47812.1	789.87	0	746.461	74.798	45.249	195.038	77.232
10740.3	47814.1	2223.33	0	2606.98	484.954	167.659	385.456	205.152
11044.1	47815.1	4021.7	0	3411.29	377.808	181.353	1236.68	195.722
11106.7	47815.5	5553.02	0	3992	582.214	252.716	626.93	939.608
10762.7	47815.1	1380.83	0	4531.7	387.806	156.555	775.811	75.356
10946.3	47816.5	5542.48	0	1751.19	223.837	114.546	708.65	880.349
11032.7	47815.5	6468.77	0	3508.4	397.831	141.641	730.72	228.42
11095.2	47814.6	5286.63	0	1917.41	528.219	112.646	574.158	128.878
10974.6	47814.1	639.525	0	1266.81	118.175	47.911	234.134	91.742
10834.1	47814.1	531.42	0	313.669	49.75	54.871	53.774	44.013
10257.4	47818	7.421	358.147	1259.36	531.055	427.239	442.23	1625.32
10792.9	47817.5	4638.12	0	3946.05	403.708	137.428	625.103	113.626
10982.6	47816	5328.25	0	1190.1	370.325	110.287	290.986	633.556
11075.4	47816.5	6963.68	0	3174.65	352.38	117.714	506.139	96.033
10575	47814.6	227.455	24.653	168.192	55.388	71.511	137.986	218.265
10898.7	47818	1884.22	0	2332.86	330.479	242.245	3239.54	214.777
11110.6	47815.5	742.041	0	867.484	88.364	38.38	63.635	268.56
10612.3	47816.5	772.492	104.145	97.56	24.862	6.806	23.182	14.552
10924	47817	4847.32	0	2087.17	226.73	101.284	644.799	228.479
10957.2	47817	6800.27	0	1141.76	395.188	143.55	2141.28	60.696
11058	47816.5	2780.67	0	591.236	122.728	45.009	246.962	167.567
10978.1	47817.5	569.239	0	1278.49	167.637	64.145	170.683	476.436
11111.6	47818.5	2000.13	0	2302.04	243.822	103.601	142.552	1293.96
10850	47817.5	1202.12	0	1905.87	180.823	76.28	505.885	79.506
10867.4	47818	5037.28	0	2680.02	416.066	340.867	575.084	684.661
10880.8	47818.5	1924.8	0	2076.37	309.68	110.877	844.923	109.376
10911.6	47818	1026.97	0	1817.95	224.643	139.877	2221.64	167.121
10993	47818.5	1131.59	0.46	715.358	103.315	47.253	323.659	57.094
10576.5	47820.5	498.419	85.015	969.598	364.168	294.426	878.331	897.351
10874.8	47818.5	1459.01	0	981.048	109.749	80.108	707.071	30.007
10231.1	47819	11.388	60.042	325.298	116.583	102.583	92.965	366.562
10782.5	47822	9304.53	0	3936.15	755.947	356.037	2526.97	269.979
10938.9	47819.5	1572.67	0	1142.55	188.848	120.437	1536.03	121.095
11096.2	47820.5	4083.57	0	2509.49	927.696	107.799	541.604	189.453
10837.6	47821.5	5033.53	0	4382.41	420.191	149.884	356.069	795.722
11008.9	47820.5	6947.65	0	1007.69	1305.66	82.901	742.097	184.72
11085.3	47821	6260.49	0	3807.57	676.452	126.684	375.629	104.847
10581.5	47824.5	9241.54	72.09	1714.38	1016.53	464.895	1668.4	1612.6
10998.9	47821.5	5659.82	0	1992.94	482.409	166.586	917.036	251.535
10624.7	47824	3840.35	4.76	376.02	446.741	91.717	479.731	390.576
10810.3	47820.5	3550.95	0	2123.79	240.783	286.395	461.388	199.98
10522.4	47843.3	717.906	2969.31	12663.5	5153.91	3686.27	4526.16	12999
10863.4	47821.5	1780.7	0	2299.76	298.477	267.207	580.569	563.989
11026.7	47821	2185.17	0	1128.85	339.522	78.536	456.062	67.142
10254.4	47823.5	2.409	42.814	370.204	155.245	114.824	191.227	510.666
11052.6	47822	6370.78	0	1041.64	173.202	56.567	337.538	210.081
10229.1	47823	8.453	240.519	743.955	312.458	238.991	213.005	969.148
10964.2	47822.5	4090.93	0	4381.02	360.393	193.37	727.304	222.649
11034.2	47822.5	7956.16	0	1046.99	229.801	360.125	422.672	111.193
11109.6	47823.5	3348.41	8.456	1335.36	2344.5	166.327	201.587	2198.82
10788.5	47823.5	7262.93	0	1630.61	345.306	179.927	2122.17	37.138
10920	47824.5	8479.52	0.488	6047.95	529.03	256.672	949.211	4982.97
10946.8	47822	1016.06	0	868.909	155.394	72.488	291.822	173.787
11022.3	47825.5	11486.8	0	2690.31	1022.81	459.095	1641.27	572.666
10815.3	47823.5	2546.59	0	3378.65	276.207	153.083	261.76	209.828
10702.6	47824.5	5635.72	16.918	245.824	517.934	72.091	374.993	276.562
10934.9	47823	2053.87	0	767.707	115.97	47.805	484.22	62.429
10570.1	47823.5	991.631	1.407	229.198	106.821	64.285	434.221	248.42
10755.7	47825	1762.13	0	4078.51	564.676	147.616	610.27	120.882
10774.6	47824.5	4395.22	0	2681.34	461.786	170.208	906.736	197.981
10878.8	47825	2291.21	0	3005.55	434.25	200.036	1789.95	140.745
11042.1	47824	5285.79	0	3817.24	324.912	233.586	361.367	979.674
11059.5	47823	1736	0	427.099	69.266	29.046	97.797	341.634
11064	47823	3250.95	0.311	647.632	155.282	35.907	98.105	231.956
10595.4	47828.5	5079.72	35.629	426.499	336.476	129.039	252.719	281.358
11005.4	47826.5	7492.16	0.966	3455.35	745.861	152.271	475.192	1584.52
11064.5	47825.5	7108.21	0	2865.52	493.396	140.594	432.171	360.625
10632.1	47826	415.109	2.233	345.652	99.187	68.389	345.69	357.628
10898.7	47826.5	3885.3	2.74	2687.07	301.818	149.021	1020.25	542.524
11054.5	47826.5	6972.23	0	2022.12	310.649	88.337	382.436	166.563
11072.4	47825.5	1123.14	56.942	1295.14	307.715	206.752	454.147	375.084
11094.2	47826.5	4044.75	0	2394.69	331.425	128.429	469.622	92.238
10258.9	47825.5	2.857	84.612	368.133	125.122	108.544	120.904	430
10850.5	47826.5	6170.26	0	1723.64	300.895	116.605	749.495	182.462
10956.8	47828	8116.14	0.209	1960.29	393.485	237.392	1091.08	453.016
10810.8	47826	2723.11	0	660.214	277.631	40.89	96.682	43.916
10981.6	47829	1522.33	0.957	1679.9	264.858	193.261	1095	489.764
10722	47830.9	3211.25	2.372	2353.6	273.16	135.308	536.085	186.891
10912.6	47827	1432.51	0	2318.51	127.694	74.89	397.274	87.747
10819.8	47828.5	4989.05	0	5636.57	471.279	266.982	414.653	407.556
10230.1	47827.5	0.334	47.903	218.064	99.001	81.06	73.909	418.29
10777.6	47829.4	6887.3	0	1385.38	467.073	118.222	654.805	229.275
10860.5	47828	1714.58	3.644	862.052	275.217	440.244	816.359	856.078
10885.3	47829.9	3406.79	0	1234.37	262.001	169.442	3580.69	64.504
10763.2	47829.9	6446.6	0	2559.37	1186.38	148.707	1303.74	111.532
10811.3	47828	3274.77	0	1221.68	446.337	60.945	256.291	68.856
10257.9	47829.9	1.382	101.536	505.502	184.483	142.73	188.821	537.182
11012.3	47829.4	4456.74	0	2379.52	5698.23	260.031	699.135	331.195
10569.6	47829.4	780.036	0.041	291.51	118.192	76.467	420.72	217.659
10789	47828.5	1278.43	0	796.194	111.636	57.835	670.074	75.976
10927.5	47829.4	2687.19	0	2094.41	228.401	149.929	808.524	314.755
10935.4	47830.9	6210.6	12.94	3164.48	334.547	171.8	448.131	3298.82
11066.9	47829.9	7034.44	0.012	2938.34	839.711	132.081	460.109	249.506
10603.3	47832.9	7964.1	32.791	471.493	326.375	130.687	430.286	328.78
10894.7	47831.9	2901.52	0	2488.13	533.336	196.631	2003.76	97.526
11060	47833.9	9112.71	0	5309.12	584.55	232.901	865.265	309.08
11109.6	47832.4	7557.38	110.001	1074.66	8327.37	484.625	438.575	3276.41
11112.6	47830.4	1098.21	0	490.837	1028.59	76.885	67.259	196.769
10612.8	47829.4	922.138	3.156	127.41	72.356	38.554	93.286	100.72
10945.8	47830.9	6372.72	0	1270.25	305.673	143.512	1312.56	176.804
10965.2	47831.4	3391.1	12.919	2210.5	377.742	175.345	521.104	1667.96
11001.4	47830.4	3976.79	0	1482.2	210.062	66.368	477.253	80.626
11037.2	47830.4	7155.55	0	1511.04	383.182	202.264	1395.78	115.149
11046.1	47832.4	10743.4	0	6151.92	1416.35	268.816	1365.31	342.829
11089.3	47831.4	4740.09	0	803.817	425.343	102.751	1434.28	30.029
10584.5	47831.4	904.063	111.131	671.291	295.273	193.537	640.589	578.423
10733.4	47831.9	5305.96	0	3266.86	1001.18	152.348	385.911	143.876
11032.7	47832.9	4705.96	0	1543.9	242.301	116.653	970.348	90.178
10261.3	47831.4	1.982	110.945	369.623	149.592	132.449	111.58	522.712
10738.8	47832.4	5428.17	0	1441.8	436.394	162.652	212.241	150.63
10794.9	47832.4	4920.61	0	1195.88	338.348	100.046	1354.66	57.721
10827.2	47832.4	1746.85	0	2651.85	188.202	71.979	148.731	25.342
11080.8	47832.9	6856.21	0.209	862.354	3227.45	100.866	634.658	204.558
10707.1	47832.4	2467.65	6.609	168.253	112.004	37.365	277.726	94.303
10906.6	47834.9	4967.3	0	1787.93	419.998	118.758	986.151	355.23
10260.8	47837.4	6.121	303.163	1319.38	515.156	404.026	411.432	1585.23
10576.5	47835.4	2893.94	0.441	593.581	502.6	163.006	946.777	456.851
11092.8	47834.4	2510.86	0	879.223	183.61	201.349	942.233	22.462
10587.5	47839.4	3622.94	153.853	1950.98	725.298	557.713	1704.6	2024.2
10994	47835.9	1681.73	0	4654.57	433.132	260.394	1133.62	339.355
10808.8	47835.9	4316.24	0	4070.38	897.428	156.183	824.073	268.548
10837.6	47835.9	4966.42	0	1079.92	386.955	57.858	266.654	84.112
10938.9	47834.9	1234.04	0	787.91	75.768	49.514	156.31	382.302
10831.7	47837.9	4474.78	0	1782.79	334.86	119.188	474.602	228.83
10879.3	47835.9	6700.48	0	1189.8	1013	100.179	865.21	74.778
10918	47836.4	1886.33	0	1747.55	588.954	153.725	787.166	243.03
10964.7	47836.4	5269.91	107.507	962.134	219.88	87.893	457.761	1043.38
10598.9	47837.9	5399.24	0.596	208.709	139.423	75.55	305.373	166.505
10616.2	47838.4	7516.51	127.054	362.785	121.081	83.22	321.703	155.045
10788	47838.4	952.043	0.63	1003.02	102.922	69.413	718.603	1078.3
10790.5	47837.9	4373.55	181.805	886.333	209.338	111.137	1211.04	2596.56
10870.9	47837.4	4523.82	0	1040.26	352.932	137.241	1857.97	227.511
10940.4	47836.9	1549.88	0	511.659	87.637	50.229	247.281	148.813
11097.2	47838.4	10009.8	0	5268.02	1386.2	294.22	1257.32	146.361
10733.4	47837.9	5712.73	0	2716.49	599.718	146.372	343.659	208.119
10843.6	47837.4	1803.4	0	1990.46	234.878	65.517	252.712	19.651
11020.8	47839.9	8703.03	0	2222.88	516.027	222.041	2281.71	208.774
11005.4	47838.9	5377.44	0	2438.34	360.073	248.678	1262.98	90.194
11073.9	47842.8	17663.9	201.73	3497.32	1116.51	279.642	1377.44	668.994
10799.4	47839.9	3270.05	0	2017.9	287.367	139.369	1260.48	1188.59
10899.7	47839.9	835.925	0	1769.97	127.351	59.993	399.847	92.104
10984.5	47838.9	4117.59	0	953.836	174.226	88.076	1039.08	129.748
11036.2	47838.9	3157.55	0	2790.34	334.292	118.222	353.841	78.778
11107.6	47837.4	1570.09	0	169.946	661.835	53.687	327.41	146.594
10927.5	47840.9	5839.38	2.483	2660.47	415.67	228.684	1307.52	415.566
10776.1	47840.4	3366.81	0	3014.15	327.098	197.226	1282.52	429.843
10951.8	47839.9	5379.66	0	652.206	909.899	165.444	1291.16	46.357
10959.2	47839.4	4458.61	0	2159.73	311.115	131.925	1117.74	57.126
11030.2	47839.4	2470.98	0	3430.7	397.942	163.93	456.399	100.523
11107.2	47839.4	4133.82	0	910.275	382.68	102.364	823.597	65.12
10221.1	47840.4	1600.87	0	92.223	550.336	28.776	133.063	113.32
11053	47840.4	6181.82	0	2219.53	237.944	81.866	307.281	751.954
10265.3	47839.9	2.271	138.747	368.447	154.574	137.941	122.484	466.699
10574.5	47842.4	4741.06	0	298.608	391.673	121.82	2032.66	291.186
10978.6	47841.4	1361.52	0	1441.11	209.401	137.722	1120.59	176.117
10619.2	47844.3	5585.75	117.85	440.738	311.972	106.322	467.128	290.255
10755.2	47842.8	4224.36	0	1899.33	467.582	208.644	759.893	519.623
10881.3	47841.4	1184.11	0	929.449	223.189	185.952	245.685	122.416
10820.7	47841.9	5572.76	0	2746.93	519.394	102.036	486.215	112.087
10722.5	47843.8	2322.93	1.329	1639.78	324.008	118.348	552.752	255.818
11000.4	47843.3	5129.48	0	1738.27	596.16	538.969	1072.96	268.216
10598.9	47845.3	5950.62	0.05	312.588	188.294	130.365	1673.92	182.278
10970.6	47844.3	713.88	0	928.879	166.472	115.425	629.448	155.273
11089.3	47843.8	4480.2	0	2157.76	693.272	295.469	439.765	49.53
10265.8	47844.8	4.093	219.092	694.939	261.846	223.345	222.415	925.253
10613.3	47845.8	1613.07	215.259	248.676	97.561	50.245	193.666	121.871
10814.3	47845.3	6934.89	0	2531.91	2116.13	144.764	688.842	243.441
11110.6	47846.8	6169.9	0	3473.32	519.373	224.976	695.194	238.58
10832.7	47846.3	6076.41	1.445	1734.12	1074.49	203.597	981.146	434.842
10905.6	47846.3	4581.94	0	2051.89	307.94	101.24	1145.38	77.371
10935.4	47845.8	2294.63	0	1912.19	295.147	159.463	997.636	224.377
10950.8	47847.8	5596.19	2.534	664.242	6102.65	1288.07	703.329	516.899
11027.7	47845.8	2219.12	0	1198.15	140.536	231.457	217.898	89.672
10585.5	47846.3	1643.55	3.984	275.842	129.208	88.404	234.471	255.183
11015.3	47846.8	6500.2	0	1939.16	428.361	258.417	1554.26	161.883
11094.7	47847.3	7307.59	0	1372.56	442.052	872.071	2381.75	76.839
10744.8	47847.8	1755.62	0	2850.09	445.787	134.81	340.291	164.711
10930.9	47846.8	869.969	0	878.539	115.464	81.592	568.871	138.672
11039.6	47847.3	2465.66	0	1232.17	106.351	54.504	161.298	37.915
10732.9	47847.8	1352.38	0	695.889	265.456	56.97	141.211	65.275
11055	47848.8	8039.07	0	1930.68	645.312	469.8	725.674	217.954
11033.2	47848.3	3957.55	0	1564.66	196.197	87.562	257.073	81.293
11083.3	47848.8	3492.82	0	1593.96	379.332	107.07	261.066	58.78
11103.2	47849.3	7557.9	0	5040.63	571.995	416.659	1161.21	637.904
10267.8	47849.3	2.178	152.341	592.945	224.316	195.725	197.006	765.86
10918.5	47850.3	4887.48	1.667	1571.1	343.519	346.176	1632.51	3225
10981.1	47848.8	1015.34	0	1278.52	174.594	130.367	508.954	284.231
11018.3	47849.8	6696.29	0	706.465	444.201	464.656	2014.97	186.557
11045.1	47850.8	12610.2	0	4886.65	471.429	230.663	1529.74	271.1
10806.4	47850.3	3685.81	0	2342.55	281.944	124.838	1315.63	138.551
10966.7	47848.8	1044.07	0	871.412	162.648	81.704	578.046	91.115
11002.9	47850.8	4466.65	0	2644.33	422.538	230.716	366.506	177.447
10269.8	47851.3	0.026	16.904	176.741	66.808	63.813	63.62	241.742
10585.5	47853.3	1127.71	13.083	1039.13	383.146	294.645	1141.55	986.547
10719	47854.3	3751.08	0	475.257	949.64	116.427	1959.12	207.141
10773.1	47850.8	721.246	0	1643.49	154.26	71.368	394.198	92.191
10976.6	47851.8	5160.64	0	1226.47	393.4	274.536	1705.42	923.379
10766.6	47851.8	2618.22	1.35	1083.88	379.782	88.873	810.408	428.379
10758.7	47851.8	870.951	0	1802.14	204.399	105.225	579.076	105.479
10922.5	47851.8	792.927	0	306.033	67.981	43.178	268.098	270.693
10925	47853.3	2533.17	1.151	1155.73	167.111	109.077	520.318	279.569
10944.8	47853.8	9717.34	0	2148.77	1956.25	251.871	2068.99	125.411
11097.2	47853.3	6762.07	0	1972.9	529.085	467.888	1675.83	42.046
11025.7	47854.3	6919.03	0	992.402	201.149	142.402	778.802	321.816
10998.4	47855.8	3494.5	6.253	2078.2	874.205	163.044	418.781	78.854
10963.7	47856.3	3227.43	0	2303.35	524.83	285.493	2956.47	133.044
10574.5	47856.7	1496.26	96.171	803.233	412.474	231.623	535.818	839.6
10645.5	47857.2	3589.5	0	297.496	545.212	86.193	1488.46	160.205
10794.9	47854.8	6226.96	0	1712.6	389.66	119.621	686.765	206.048
10985.5	47853.8	726.984	0	619.669	146.233	55.38	781.16	21.124
11063	47857.2	11371.1	0	1608.64	418.474	110.094	1003.95	221.043
11106.7	47854.8	1345.37	0	1211.58	234.039	103.589	1330.54	85.205
11037.7	47856.3	8241.25	0	2448.65	553.334	138.377	1383.93	330.022
11055	47855.3	7711.54	0	1473.53	410.896	165.529	2170.84	120.209
10530.9	47855.3	366.785	98.228	190.725	67.283	45.467	67.934	122.119
10825.2	47857.2	5676.73	0	2238.01	439.676	231.623	661.161	432.67
11072.4	47857.2	2137.9	0	3023.17	403.378	136.357	535.34	176.838
10612.3	47857.7	8268.64	13.649	329.631	195.392	97.676	265.995	220.265
10974.6	47857.7	5529.45	0	1619.43	762.827	461.315	1032.83	190.188
10625.2	47859.2	7348.02	147.385	572.473	347.086	136.759	281.716	284.088
10912.1	47857.2	2902	0	2242.22	233.873	85.725	408.635	154.671
10702.1	47860.7	3151.01	8.473	707.679	252.972	119.286	527.63	443.243
10719.5	47859.7	1945.86	0	188.08	395.665	57.863	1110.63	77.747
10801.4	47857.7	5716.94	0	2658.71	575.086	113.285	586.614	197.709
10815.8	47858.2	1819.41	0	949.218	182.281	73.669	959.077	326.607
10874.4	47857.7	6552.14	0	809.672	533.481	616.714	1838.94	57.733
10763.2	47858.7	3084.6	0	1836.64	292.183	97.023	863.827	237.935
10632.1	47859.2	1968.92	16.883	256.683	328.872	66.386	235.75	175.751
10753.2	47858.7	1391.22	0	1643.17	289.005	93.48	980.83	56.979
10891.7	47858.7	1097.39	0	1482.22	178.367	216.805	368.617	158.319
10748.3	47858.7	3485.28	0	2109.84	381.042	150.11	1224.86	96.29
10854.5	47859.2	6084.23	0	1956.47	486.925	114.732	825.992	245.756
10933.9	47858.2	1124.6	0	933.758	138.297	98.195	1324.13	57.244
10940.9	47858.2	871.938	0	1171.39	130.13	59.829	543.523	38.512
11007.4	47858.7	7142.48	0	1131.87	683.612	110.199	670.794	101.43
11047.6	47860.7	8066.47	3.446	5590.2	551.991	299.082	585.053	5110.41
10570.1	47859.2	1174.44	50.198	137.314	205.698	35.786	132.803	86.83
10769.6	47861.2	5748.49	0	1622.72	369.607	173.664	1019.27	509.846
[truncated: 238,403+ more rows]

## Sheet: Figure 2.C
Donor 4 RF-Bcl6no/low					Donor 13 RF-Bcl6int					Donor 22 RF-Bcl6high
CD4high	PD1high	PD1highCD57high	PD1high Ki67high	PD1high Ki67high Bcl6high	CD4high	PD1high	PD1highCD57high	PD1high Ki67high	PD1high Ki67high Bcl6high	CD4high	PD1high	PD1highCD57high	PD1high Ki67high	PD1high Ki67high Bcl6high
81	4	1	1	1	138	17	3	4	1	229	5	2	3	1
53	5	1	1	1	314	45	23	10	1	62	25	5	5	1
108	3	1	1	1	64	2	1	1	1	85	29	3	7	1
107	3	1	1	1	561	117	59	34	4	70	12	1	5	1
194	8	1	1	1	635	195	78	60	9	42	9	12	9	1
54	2	1	1	1	623	55	27	18	3	20	24	2	4	1
55	3	1	1	1	414	33	10	11	2	174	12	2	3	1
219	2	1	1	1	593	34	24	13	1	427	8	2	3	1
710	22	1	2	1	625	171	69	43	2	588	11	2	2	1
121	8	1	2	1	253	37	20	12	2	318	12	2	3	1
1660	5	1	1	1	334	169	47	56	4	573	86	12	39	2
286	17	1	1	1	223	18	3	7	2	259	20	68	23	1
188	6	1	1	1	193	29	15	12	1	349	54	21	18	1
75	3	1	1	1	291	60	16	25	4	445	65	12	29	3
121	8	1	1	1	559	49	20	19	2	433	125	14	42	3
116	4	1	1	1	302	44	9	17	2	733	113	7	1	1
373	9	1	2	1	360	154	73	45	2	640	132	15	1	1
169	10	1	1	1	66	11	2	4	1	294	60	9	21	3
197	6	1	1	1	5	5	2	3	1	626	28	7	10	1
206	11	1	1	1	646	3	1	3	1	274	12	2	2	1
184	9	1	1	1	518	10	2	4	1	603	57	13	26	1
65	7	1	1	1	388	6	2	3	1	906	140	29	57	1
3	8	1	1	1						1001	76	29	76	2
5	34	1	1	1						1654	239	58	59	2
1	10	1	1	1						1086	177	31	99	22
308	12	1	1	1						597	117	28	52	3
181	11	1	2	1						776	295	55	129	24
177	14	1	4	1						966	335	55	151	16
										976	313	34	147	19
										500	103	14	40	8
										283	64	7	22	3
										263	77	6	28	2
										317	47	9	14	2
										204	59	9	23	2
										202	100	20	28	2
										1277	116	19	65	9
										1627	100	23	60	4
										847	100	28	41	3
										518	115	34	72	2
										432	44	4	19	1
										654	96	23	52	6
										549	48	5	30	4
										746	107	26	37	2
										521	111	38	55	4
										928	66	20	25	2
										911	85	19	22	3
										777	52	17	16	2
										857	62	17	22	1
										630	34	5	13	2
										718	15	11	3	1
										626	66	11	20	1
										592	124	15	66	8
										492	58	7	24	2
										549	66	7	26	1
										661	88	10	25	1
										356	124	14	39	2
										740	228	35	83	3
										419	143	23	49	1
										682	206	24	73	1
										105	30	4	1	1
										38	39	3	7	1
										48	36	9	1	1
										218	63	12	29	2
										291	33	4	10	1
										512	63	9	21	2
										207	46	7	22	1
										398	10	4	3	1
										493	44	11	21	3
										353	26	6	9	2
										381	49	11	16	2
										511	74	6	11	2
										241	79	9	31	1
										788	107	19	30	1

## Sheet: Figure 2.D
Donor	Group	PD1high / µm2	PD1high Ki67high / µm2	PD1high CD57high / µm2	PD1high Ki67high Bcl6high / µm2
Donor 1	RF-Bcl6no/low	1.15349e-05	1.06334e-06	1.27138e-06	6.93481e-08
Donor 2	RF-Bcl6no/low	2.11923e-06	3.99275e-07	3.07135e-08	3.07135e-08
Donor 3	RF-Bcl6no/low	5.13901e-08	5.13901e-08	5.13901e-08	5.13901e-08
Donor 4	RF-Bcl6no/low	8.0197e-06	6.32258e-07	9.98303e-08	6.65535e-08
Donor 5	RF-Bcl6no/low	4.09536e-06	4.8032e-07	4.2976e-07	5.056e-08
Donor 6	RF-Bcl6no/low	1.30116e-06	1.48704e-07	3.71761e-08	3.71761e-08
Donor 8	RF-Bcl6no/low	2.39567e-08	2.39567e-08	2.39567e-08	2.39567e-08
Donor 9	RF-Bcl6no/low	1.25045e-08	1.25045e-08	1.25045e-08	1.25045e-08
Donor 10	RF-Bcl6no/low	1.65483e-06	2.34174e-07	2.49785e-07	4.68348e-08
Donor 11	RF-Bcl6no/low	1.11094e-05	1.0613e-06	4.72449e-06	6.84709e-08
Donor 26	RF-Bcl6no/low	1.45964e-08	1.45964e-08	1.45964e-08	1.45964e-08
Donor 27	RF-Bcl6no/low	3.99404e-07	2.66269e-08	7.98807e-08	1.33135e-08
Donor 23	RF-Bcl6no/low	3.37211e-07	1.53278e-08	9.19667e-08	1.53278e-08
Donor 24-a	RF-Bcl6no/low	3.36306e-06	1.10445e-08	9.71919e-07	1.10445e-08
Donor 24-b	RF-Bcl6no/low	2.00893e-07	7.72666e-09	2.318e-08	7.72666e-09
Donor 25	RF-Bcl6no/low	4.60819e-08	2.30409e-08	2.30409e-08	7.68031e-09
Donor 28	RF-Bcl6no/low	1.25762e-07	3.69888e-09	4.43866e-08	3.69888e-09
Donor 12	RF-Bcl6int	2.28911e-05	5.7786e-07	2.94183e-06	1.31332e-08
Donor 13	RF-Bcl6int	6.56794e-05	2.09925e-05	2.53572e-05	1.71473e-06
Donor 14	RF-Bcl6int	2.9588e-05	2.59903e-06	5.00602e-06	2.56062e-08
Donor 15	RF-Bcl6int	4.31781e-05	1.11736e-05	1.5629e-06	1.5629e-06
Donor 16	RF-Bcl6int	8.57932e-05	1.50571e-05	2.45897e-05	2.38314e-06
Donor 29-a	RF-Bcl6int	1.52876e-05	7.17153e-07	2.35261e-06	2.62373e-08
Donor 30	RF-Bcl6int	6.24103e-05	7.51208e-06	9.26929e-06	2.19651e-07
Donro 29-b	RF-Bcl6int	1.99175e-06	4.97937e-07	1.60051e-07	3.55669e-08
Donor 17	RF-Bcl6high	6.38767e-05	1.57257e-05	3.07067e-05	1.2317e-06
Donor 18	RF-Bcl6high	1.6052e-05	4.30176e-06	7.91995e-06	2.35713e-07
Donor 19	RF-Bcl6high	2.22116e-05	7.12886e-06	5.83974e-06	7.86366e-07
Donor 20	RF-Bcl6high	1.91072e-05	2.48268e-06	3.88115e-06	1.05278e-06
Donor 21	RF-Bcl6high	4.43085e-05	8.56886e-06	2.08101e-06	2.28817e-06
Donor 22	RF-Bcl6high	3.48964e-05	1.46939e-05	6.98056e-06	1.05415e-06
Donor 31	RF-Bcl6high	5.86944e-05	1.76624e-05	9.3884e-06	6.95687e-06
Control-1	X	1.64299e-05	1.55225e-07	7.64781e-06	0
Control-2	X	2.21495e-05	2.54992e-06	2.68102e-06	5.4407e-07
Control-3	X	2.212e-05	1.87844e-06	6.59526e-06	6.90603e-09
Control-4	X	0.000128022	2.59006e-05	2.25731e-05	1.61006e-07

## Sheet: Figure 2.E
Group	CD20high	CD20high Ki67high	CD20high Ki67high Bcl6high	PD1high	PD1high CD57high	PD1high Ki67high Bcl6high	PD1high Ki67high	CD4high
RF-Bcl6no/low	42587	649	7	499	55	3	46	12356
RF-Bcl6no/low	108399	2681	26	69	1	1	13	40209
RF-Bcl6no/low	37940	1752	33	1	1	1	1	16602
RF-Bcl6no/low	14912	154	3	241	3	2	19	4481
RF-Bcl6no/low	36998	227	4	162	17	2	19	5967
RF-Bcl6no/low	25513	637	43	35	1	1	4	322
RF-Bcl6no/low	133470	3035	1	1	1	1	1	6674
RF-Bcl6no/low	56975	257	2	1	1	1	1	9490
RF-Bcl6no/low	30074	58	3	106	16	3	15	12888
RF-Bcl6no/low	113536	1890	36	649	276	4	62	37120
RF-Bcl6no/low	32842	154	1	1	1	1	1	1580
RF-Bcl6no/low	26220	522	2	30	6	1	2	2106
RF-Bcl6no/low	44111	1648	12	22	6	1	1	2921
RF-Bcl6no/low	39107	473	5	609	176	2	2	6172
RF-Bcl6no/low	56228	919	3	26	3	1	1	7506
RF-Bcl6no/low	97291	870	2	6	3	1	3	15844
RF-Bcl6no/low	20485	713	13	34	12	1	1	1911
RF-Bcl6int	39460	1894	74	1743	224	1	44	17455
RF-Bcl6int	34202	7328	581	1264	488	33	404	8449
RF-Bcl6int	51276	2974	40	2311	391	2	203	21216
RF-Bcl6int	51113	2759	186	1851	67	67	479	7847
RF-Bcl6int	66559	3264	337	3168	908	88	556	3053
RF-Bcl6int	195011	1623	67	1748	269	3	82	7178
RF-Bcl6int	146636	2282	13	112	9	2	28	16565
RF-Bcl6high	82917	19795	2959	2230	1072	43	549	23362
RF-Bcl6high	114377	17116	707	1362	672	20	365	30473
RF-Bcl6high	134915	23974	2810	1723	453	61	553	57296
RF-Bcl6high	104815	3146	778	1216	247	67	158	5547
RF-Bcl6high	85545	4747	1560	9411	442	486	1820	44397
RF-Bcl6high	140982	25133	3205	5429	1086	164	2286	68699
RF-Bcl6high	121249	16709	167	3476	556	412	1046	37635
HLNs-Control	290449	1402	33	2752	1281	0	26	204799
HLNs-Control	290308	4988	538	3379	409	83	389	206385
HLNs-Control	209642	2742	19	3203	955	1	272	118792
HLNs-Control	164658	5781	39	11927	2103	15	2413	163186

## Sheet: Figure 3.A
RF-Bcl6int				RF-Bcl6high
	CD20high Ki67high Bcl6high	PD1high CD57high			CD20high Ki67high Bcl6high	PD1high CD57high
Donor 12	1	5		Donor 17	36	45
Donor 12	1	10		Donor 17	67	45
Donor 12	1	8		Donor 17	51	9
Donor 12	1	9		Donor 17	471	183
Donor 12	1	2		Donor 17	302	68
Donor 12	1	7		Donor 17	168	70
Donor 12	1	1		Donor 17	143	18
Donor 12	1	2		Donor 17	75	25
Donor 12	1	3		Donor 17	19	5
Donor 12	1	1		Donor 17	58	16
Donor 12	1	1		Donor 17	102	24
Donor 12	1	1		Donor 17	43	106
Donor 12	1	2		Donor 17	86	11
Donor 12	1	2		Donor 17	271	61
Donor 12	4	3		Donor 17	139	24
Donor 12	1	2		Donor 17	79	124
Donor 12	1	3		Donor 17	1	8
Donor 12	7	4		Donor 17	7	5
Donor 12	1	7		Donor 17	83	17
Donor 12	11	8		Donor 17	9	5
Donor 12	2	4		Donor 17	2	1
Donor 12	5	3		Donor 17	24	3
Donor 12	4	12		Donor 17	100	12
Donor 12	19	37		Donor 17	8	6
Donor 12	1	1		Donor 17	1	1
Donor 12	7	3		Donor 17	145	77
Donor 12	2	1		Donor 17	165	20
Donor 12	6	13		Donor 17	1	3
Donor 12	1	3		Donor 17	52	7
Donor 12	1	1		Donor 17	1	1
Donor 12	1	2		Donor 17	2	2
Donor 12	4	10		Donor 17	2	1
Donor 12	1	2		Donor 17	172	28
Donor 12	1	2		Donor 17	30	25
Donor 12	1	4		Donor 17	1	1
Donor 12	2	4		Donor 17	1	1
Donor 12	2	4		Donor 17	25	7
Donor 12	1	1		Donor 17	1	1
Donor 12	2	1		Donor 17	26	10
Donor 12	1	4		Donor 17	1	3
Donor 12	1	2		Donor 18	38	3
Donor 12	1	1		Donor 18	15	21
Donor 12	1	1		Donor 18	4	3
Donor 12	1	2		Donor 18	1	3
Donor 12	1	2		Donor 18	2	4
Donor 12	1	3		Donor 18	42	31
Donor 12	1	1		Donor 18	25	29
Donor 12	1	2		Donor 18	51	32
Donor 12	1	2		Donor 18	36	42
Donor 12	1	1		Donor 18	94	85
Donor 12	1	1		Donor 18	1	5
Donor 12	1	1		Donor 18	4	20
Donor 12	1	1		Donor 18	67	18
Donor 12	1	1		Donor 18	8	14
Donor 12	1	2		Donor 18	2	11
Donor 12	1	2		Donor 18	11	16
Donor 12	1	5		Donor 18	17	7
Donor 12	1	4		Donor 18	12	18
Donor 12	1	5		Donor 18	16	15
Donor 12	1	2		Donor 18	82	35
Donor 12	1	2		Donor 18	12	13
Donor 12	1	2		Donor 18	4	35
Donor 12	1	9		Donor 18	2	25
Donor 12	1	2		Donor 18	2	7
Donor 12	1	1		Donor 18	45	31
Donor 12	1	3		Donor 18	26	21
Donor 12	56	23		Donor 18	51	41
Donor 12	2	1		Donor 18	2	8
Donor 12	87	59		Donor 18	20	7
Donor 12	106	78		Donor 18	17	6
Donor 12	59	27		Donor 18	2	7
Donor 12	28	10		Donor 18	1	2
Donor 12	24	24		Donor 18	1	10
Donor 12	8	69		Donor 18	1	2
Donor 12	15	20		Donor 18	2	14
Donor 12	60	47		Donor 18	1	6
Donor 12	5	3		Donor 18	1	1
Donor 12	30	15		Donor 18	1	5
Donor 12	9	16		Donor 18	1	2
Donor 12	38	20		Donor 18	1	4
Donor 12	2	9		Donor 18	1	2
Donor 12	48	73		Donor 18	1	2
Donor 12	1	2		Donor 18	1	4
Donor 12	1	2		Donor 18	1	2
Donor 12	3	1		Donor 18	1	5
Donor 12	2	2		Donor 18	1	2
Donor 12	2	2		Donor 19	4	3
Donor 14	1	1		Donor 19	13	6
Donor 14	7	2		Donor 19	8	5
Donor 14	16	2		Donor 19	31	14
Donor 14	8	2		Donor 19	2	2
Donor 14	13	2		Donor 19	16	5
Donor 14	2	1		Donor 19	20	5
Donor 14	2	1		Donor 19	119	52
Donor 14	1	1		Donor 19	16	3
Donor 14	2	1		Donor 19	7	7
Donor 14	2	2		Donor 19	7	7
Donor 14	2	1		Donor 19	11	3
Donor 14	11	3		Donor 19	8	5
Donor 14	26	2		Donor 19	14	1
Donor 14	17	1		Donor 19	1	2
Donor 14	6	1		Donor 19	47	32
Donor 14	3	2		Donor 19	2	2
Donor 14	2	1		Donor 19	2	3
Donor 14	1	1		Donor 19	2	1
Donor 14	2	1		Donor 19	2	2
Donor 14	15	1		Donor 19	4	1
Donor 14	6	1		Donor 19	17	3
Donor 14	4	1		Donor 19	18	4
Donor 14	11	4		Donor 19	19	3
Donor 14	2	1		Donor 19	59	35
Donor 14	2	2		Donor 19	1	1
Donor 14	8	2		Donor 19	13	3
Donor 14	1	2		Donor 19	1	3
Donor 14	1	7		Donor 19	3	4
Donor 14	7	7		Donor 19	10	5
Donor 14	6	15		Donor 19	5	5
Donor 14	3	12		Donor 19	12	10
Donor 14	2	4		Donor 19	24	13
Donor 14	1	1		Donor 19	2	2
Donor 14	1	1		Donor 19	19	8
Donor 14	1	2		Donor 19	6	5
Donor 14	1	1		Donor 19	2	4
Donor 14	2	1		Donor 19	36	20
Donor 14	2	1		Donor 19	4	2
Donor 14	1	2		Donor 19	12	8
Donor 14	1	1		Donor 19	73	22
Donor 14	2	1		Donor 19	35	12
Donor 14	1	1		Donor 19	10	3
Donor 14	1	2		Donor 19	2	1
Donor 15	2	2		Donor 19	2	4
Donor 15	5	1		Donor 19	15	8
Donor 15	1	1		Donor 19	2	2
Donor 15	1	1		Donor 19	2	6
Donor 15	1	1		Donor 19	3	2
Donor 15	1	5		Donor 19	3	2
Donor 15	1	2		Donor 19	3	2
Donor 15	2	1		Donor 19	13	9
Donor 15	5	2		Donor 19	237	9
Donor 15	7	13		Donor 19	2	1
Donor 15	1	2		Donor 19	7	3
Donor 15	3	95		Donor 19	9	2
Donor 15	5	11		Donor 19	23	3
Donor 15	1	2		Donor 19	61	3
Donor 15	6	19		Donor 19	80	3
Donor 15	4	5		Donor 19	14	2
Donor 15	13	27		Donor 19	21	4
Donor 15	4	6		Donor 19	15	1
Donor 15	20	276		Donor 19	3	1
Donor 15	7	6		Donor 19	36	4
Donor 15	29	5		Donor 19	28	2
Donor 15	82	61		Donor 19	73	7
Donor 15	16	7		Donor 19	45	2
Donor 15	21	7		Donor 19	20	2
Donor 15	9	19		Donor 19	35	2
Donor 15	48	16		Donor 19	41	2
Donor 15	3	15		Donor 19	4	1
Donor 15	1	1		Donor 19	19	2
Donor 15	2	48		Donor 19	116	2
Donor 15	1	83		Donor 19	17	1
Donor 15	2	100		Donor 19	76	2
Donor 15	1	33		Donor 19	81	9
Donor 16	1	1		Donor 19	103	2
Donor 16	1	1		Donor 19	18	1
Donor 16	3	23		Donor 19	38	2
Donor 16	1	3		Donor 19	37	1
Donor 16	1	2		Donor 19	12	1
Donor 16	1	94		Donor 19	3	1
Donor 16	3	45		Donor 19	4	1
Donor 16	1	17		Donor 19	4	1
Donor 16	1	14		Donor 19	42	2
Donor 16	2	9		Donor 19	119	2
Donor 16	1	5		Donor 19	10	1
Donor 16	25	29		Donor 19	144	3
Donor 16	1	3		Donor 19	54	9
Donor 16	1	1		Donor 19	15	2
Donor 16	2	1		Donor 19	39	1
Donor 16	1	3		Donor 19	1	1
Donor 16	1	1		Donor 19	34	8
Donor 16	1	2		Donor 19	3	1
Donor 16	6	65		Donor 19	12	1
Donor 16	1	2		Donor 19	1	1
Donor 16	1	1		Donor 19	2	1
Donor 16	1	2		Donor 19	1	1
Donor 16	1	21		Donor 19	1	1
Donor 16	1	2		Donor 19	1	1
Donor 16	1	2		Donor 19	2	1
Donor 16	1	1		Donor 19	46	2
Donor 16	1	1		Donor 19	111	5
Donor 29-a	1	4		Donor 19	126	2
Donor 29-a	1	2		Donor 19	1	1
Donor 29-a	1	1		Donor 19	18	1
Donor 29-a	1	12		Donor 19	1	1
Donor 29-a	1	1		Donor 19	2	2
Donor 29-a	1	16		Donor 19	1	1
Donor 29-a	1	1		Donor 19	8	1
Donor 29-a	1	1		Donor 20	56	1
Donor 29-a	1	1		Donor 20	15	3
Donor 29-a	1	18		Donor 20	1	1
Donor 29-a	1	1		Donor 20	14	1
Donor 29-a	1	1		Donor 20	1	1
Donor 29-a	1	1		Donor 20	1	1
Donor 29-a	1	10		Donor 20	1	1
Donor 29-a	1	1		Donor 20	6	1
Donor 29-a	1	19		Donor 20	2	1
Donor 29-a	1	2		Donor 20	1	1
Donor 29-a	1	1		Donor 20	3	1
Donor 29-a	1	6		Donor 20	5	1
Donor 29-a	1	4		Donor 20	2	1
Donor 29-a	1	1		Donor 20	5	2
Donor 29-a	1	1		Donor 20	2	1
Donor 29-a	1	10		Donor 20	6	1
Donor 29-a	1	5		Donor 20	14	1
Donor 29-a	1	1		Donor 20	4	1
Donor 29-a	1	2		Donor 20	1	2
Donor 29-a	1	6		Donor 20	12	2
Donor 29-a	1	1		Donor 20	10	1
Donor 29-a	1	2		Donor 20	4	1
Donor 29-a	1	7		Donor 20	29	2
Donor 29-a	1	1		Donor 20	4	1
Donor 29-a	1	1		Donor 20	57	1
Donor 29-a	1	1		Donor 20	17	2
Donor 29-a	1	2		Donor 20	10	2
Donor 29-a	1	1		Donor 20	31	6
Donor 29-a	1	1		Donor 20	26	1
Donor 29-a	1	2		Donor 20	59	39
Donor 29-a	1	1		Donor 20	27	7
Donor 29-a	1	1		Donor 20	132	4
Donor 29-a	1	1		Donor 20	18	1
Donor 29-a	1	1		Donor 20	2	1
Donor 29-a	1	1		Donor 20	8	1
Donor 29-a	1	1		Donor 20	19	1
Donor 29-a	1	2		Donor 20	39	2
Donor 29-a	1	1		Donor 20	19	4
Donor 29-a	1	1		Donor 20	63	1
Donor 29-a	1	1		Donor 20	6	1
Donor 29-a	1	1		Donor 20	7	1
Donor 29-a	1	3		Donor 20	15	2
Donor 29-a	1	1		Donor 20	35	1
Donor 29-a	1	1		Donor 21	183	7
Donor 29-a	1	1		Donor 21	163	6
Donor 29-a	1	6		Donor 21	129	13
Donor 29-a	1	2		Donor 21	243	9
Donor 29-a	1	2		Donor 21	6	2
Donor 29-a	1	9		Donor 21	24	2
Donor 29-a	1	1		Donor 21	28	2
Donor 29-a	1	4		Donor 21	115	2
Donor 29-a	1	1		Donor 21	4	1
Donor 29-a	1	2		Donor 21	28	9
Donor 29-a	1	2		Donor 21	3	1
Donor 29-a	1	1		Donor 21	8	3
Donor 29-a	1	7		Donor 21	2	3
Donor 29-a	1	1		Donor 21	6	2
Donor 29-a	1	1		Donor 21	6	2
Donor 29-a	1	1		Donor 21	6	2
Donor 29-a	1	1		Donor 21	8	2
Donor 29-a	1	1		Donor 21	93	4
Donor 29-a	1	1		Donor 21	47	6
Donor 29-a	1	1		Donor 21	47	5
Donor 29-a	1	1		Donor 21	4	3
Donor 29-a	1	1		Donor 21	4	1
Donor 29-a	1	1		Donor 21	1	3
Donor 29-a	2	6		Donor 21	3	1
Donor 29-a	3	1		Donor 21	5	4
Donor 29-a	3	1		Donor 21	2	1
Donor 29-a	9	1		Donor 21	8	3
Donor 29-a	2	2		Donor 21	2	1
Donor 29-a	2	2		Donor 21	2	2
Donor 29-a	2	1		Donor 21	19	9
Donor 29-a	1	2		Donor 21	17	9
Donor 29-a	3	1		Donor 21	19	4
Donor 29-a	1	1		Donor 21	16	3
Donor 29-a	1	1		Donor 21	14	4
Donor 29-a	1	1		Donor 21	23	1
Donor 29-a	2	9		Donor 21	2	2
Donor 29-a	2	16		Donor 21	11	6
Donor 29-a	2	2		Donor 21	61	14
Donor 29-a	2	13		Donor 21	8	4
Donor 29-a	1	8		Donor 21	9	2
Donor 29-a	2	1		Donor 21	1	2
Donor 29-a	1	1		Donor 21	23	1
Donor 29-a	3	3		Donor 21	2	1
Donor 29-a	3	1		Donor 21	1	2
Donor 29-a	1	8		Donor 21	1	1
Donor 29-a	2	1		Donor 21	1	1
Donor 29-a	7	5		Donor 21	2	20
Donor 29-a	2	6		Donor 21	1	2
Donor 29-a	1	7		Donor 21	1	3
Donor 29-a	1	4		Donor 21	1	7
Donor 29-a	1	4		Donor 21	2	19
Donor 29-a	1	6		Donor 21	3	22
Donor 29-a	22	9		Donor 21	1	11
Donor 30	1	26		Donor 21	1	13
Donor 30	1	7		Donor 21	6	24
Donor 30	1	9		Donor 21	11	5
Donor 30	1	3		Donor 21	3	31
Donor 30	1	11		Donor 21	2	10
Donor 30	1	17		Donor 21	56	22
Donor 30	1	20		Donor 21	42	13
Donor 30	1	2		Donor 21	5	16
Donor 30	1	14		Donor 21	19	7
Donor 30	1	9		Donor 21	3	13
Donor 30	1	1		Donor 21	3	3
Donor 30	1	1		Donor 21	6	11
Donor 30	1	2		Donor 21	18	17
Donor 30	1	1		Donor 21	1	4
Donor 30	1	1		Donor 21	1	4
Donor 30	1	1		Donor 21	1	5
Donor 30	1	1		Donor 21	1	2
Donor 30	1	2		Donor 21	1	4
Donor 30	1	4		Donor 21	2	12
Donor 30	1	1		Donor 22	4	2
Donor 30	1	1		Donor 22	2	5
Donor 30	1	6		Donor 22	5	3
Donor 30	1	6		Donor 22	1	1
Donor 30	1	15		Donor 22	2	12
Donor 30	1	6		Donor 22	2	2
Donor 30	1	15		Donor 22	2	2
Donor 30	1	33		Donor 22	1	2
Donor 30	1	4		Donor 22	1	2
Donor 30	1	1		Donor 22	1	2
Donor 30	1	1		Donor 22	48	12
Donor 30	1	1		Donor 22	35	68
Donor 30	1	2		Donor 22	39	21
Donor 30	1	9		Donor 22	143	12
Donor 30	1	10		Donor 22	72	14
Donor 30	1	1		Donor 22	1	7
Donor 30	1	21		Donor 22	1	15
Donor 30	1	3		Donor 22	30	9
Donor 30	1	1		Donor 22	2	7
Donor 30	1	5		Donor 22	1	2
Donor 30	1	14		Donor 22	2	13
Donor 30	1	4		Donor 22	34	29
Donor 30	2	15		Donor 22	63	29
Donor 30	1	25		Donor 22	86	58
Donor 30	1	3		Donor 22	105	31
Donor 30	1	1		Donor 22	470	28
Donor 30	1	1		Donor 22	389	55
Donor 30	1	1		Donor 22	82	55
Donor 30	1	1		Donor 22	251	34
Donor 30	1	24		Donor 22	45	14
Donor 30	1	6		Donor 22	24	7
Donor 30	1	44		Donor 22	9	6
Donor 30	2	23		Donor 22	7	9
Donor 30	2	12		Donor 22	7	9
Donor 30	1	2		Donor 22	43	20
Donor 30	1	4		Donor 22	124	19
Donor 30	1	7		Donor 22	63	23
Donor 30	2	72		Donor 22	38	28
Donor 30	1	14		Donor 22	66	34
Donor 30	1	14		Donor 22	48	4
Donor 30	1	15		Donor 22	60	23
Donor 30	1	2		Donor 22	25	5
Donor 30	1	1		Donor 22	47	26
Donor 30	1	4		Donor 22	40	38
Donor 30	1	1		Donor 22	45	20
Donor 30	1	12		Donor 22	19	19
Donor 30	1	8		Donor 22	39	17
Donor 30	1	14		Donor 22	27	17
Donor 30	1	3		Donor 22	21	5
Donor 30	1	1		Donor 22	9	11
Donor 30	1	1		Donor 22	8	11
Donor 30	1	2		Donor 22	115	15
Donor 30	1	1		Donor 22	45	7
Donor 30	1	1		Donor 22	3	7
Donor 30	1	1		Donor 22	6	10
Donor 30	1	2		Donor 22	36	14
Donor 30	1	1		Donor 22	92	35
Donor 30	1	3		Donor 22	24	23
Donor 30	1	1		Donor 22	40	24
Donor 30	1	2		Donor 22	1	4
Donor 30	2	1		Donor 22	18	3
Donor 30	1	5		Donor 22	1	9
Donor 30	1	1		Donor 22	45	12
Donor 30	1	2		Donor 22	18	4
Donor 30	1	3		Donor 22	17	9
Donor 30	1	2		Donor 22	7	7
Donor 30	1	1		Donor 22	1	4
Donor 30	2	2		Donor 22	1	11
Donor 30	1	1		Donor 22	8	6
Donor 30	6	27		Donor 22	5	11
Donor 30	1	6		Donor 22	24	6
Donor 30	1	6		Donor 22	2	9
Donor 30	1	1		Donor 22	61	19
Donor 30	1	5		Donor 31	1	2
Donor 30	1	2		Donor 31	1	17
Donor 30	1	1		Donor 31	2	23
Donor 30	1	3		Donor 31	1	1
Donor 30	1	1		Donor 31	4	6
Donor 30	1	1		Donor 31	8	18
Donor 30	1	1		Donor 31	1	9
Donor 29-b	1	2		Donor 31	1	17
Donor 29-b	1	17		Donor 31	1	3
Donor 29-b	2	23		Donor 31	1	2
Donor 29-b	1	1		Donor 31	2	5
Donor 29-b	4	6		Donor 31	7	21
Donor 29-b	8	18		Donor 31	5	4
Donor 29-b	1	9		Donor 31	2	8
Donor 29-b	1	17		Donor 31	1	9
Donor 29-b	1	3		Donor 31	1	6
Donor 29-b	1	2		Donor 31	1	2
Donor 29-b	2	5		Donor 31	2	9
Donor 29-b	7	21		Donor 31	2	12
Donor 29-b	5	4		Donor 31	1	2
Donor 29-b	2	8		Donor 31	10	2
Donor 29-b	1	9		Donor 31	4	2
Donor 29-b	1	6		Donor 31	2	8
Donor 29-b	1	2		Donor 31	3	17
Donor 29-b	2	9		Donor 31	3	12
Donor 29-b	2	12		Donor 31	2	2
Donor 29-b	1	2		Donor 31	1	4
Donor 29-b	10	2		Donor 31	1	11
Donor 29-b	4	2		Donor 31	4	14
Donor 29-b	2	8		Donor 31	2	4
Donor 29-b	3	17		Donor 31	1	2
Donor 29-b	3	12		Donor 31	1	4
Donor 29-b	2	2		Donor 31	1	2
Donor 29-b	1	4		Donor 31	1	3
Donor 29-b	1	11		Donor 31	1	2
Donor 29-b	4	14		Donor 31	1	1
Donor 29-b	2	4		Donor 31	1	4
Donor 29-b	1	2		Donor 31	4	31
Donor 29-b	1	4		Donor 31	1	12
Donor 29-b	1	2		Donor 31	4	9
Donor 29-b	1	3		Donor 31	1	3
Donor 29-b	1	2		Donor 31	1	3
Donor 29-b	1	1		Donor 31	1	12
Donor 29-b	1	4		Donor 31	2	1
Donor 29-b	4	31		Donor 31	2	2
Donor 29-b	1	12		Donor 31	1	4
Donor 29-b	4	9		Donor 31	1	2
Donor 29-b	1	3		Donor 31	1	1
Donor 29-b	1	3		Donor 31	1	2
Donor 29-b	1	12		Donor 31	2	1
Donor 29-b	2	1		Donor 31	1	2
Donor 29-b	2	2		Donor 31	1	2
Donor 29-b	1	4		Donor 31	1	3
Donor 29-b	1	2		Donor 31	2	3
Donor 29-b	1	1		Donor 31	23	4
Donor 29-b	1	2		Donor 31	2	3
Donor 29-b	2	1		Donor 31	3	3
Donor 29-b	1	2		Donor 31	1	5
Donor 29-b	1	2		Donor 31	1	3
Donor 29-b	1	3		Donor 31	1	6
Donor 29-b	2	3		Donor 31	1	2
Donor 29-b	23	4		Donor 31	1	1
Donor 29-b	2	3		Donor 31	1	1
Donor 29-b	3	3		Donor 31	8	2
Donor 29-b	1	5		Donor 31	4	26
Donor 29-b	1	3		Donor 31	1	3
Donor 29-b	1	6		Donor 31	1	16
Donor 29-b	1	2		Donor 31	1	7
Donor 29-b	1	1		Donor 31	11	14
Donor 29-b	1	1		Donor 31	11	14
Donor 29-b	8	2		Donor 31	6	6
Donor 29-b	4	26		Donor 31	4	11
Donor 29-b	1	3		Donor 31	2	3
Donor 29-b	1	16		Donor 31	6	5
Donor 29-b	1	7		Donor 31	2	14
Donor 29-b	11	14		Donor 31	2	13
Donor 29-b	11	14		Donor 31	1	4
Donor 29-b	6	6		Donor 31	2	2
Donor 29-b	4	11		Donor 31	10	17
Donor 29-b	2	3		Donor 31	1	12
Donor 29-b	6	5
Donor 29-b	2	14
Donor 29-b	2	13
Donor 29-b	1	4
Donor 29-b	2	2
Donor 29-b	10	17
Donor 29-b	1	12

[truncated: 21 more sheets: Figure 3.B, Figure 3.C, Figure 3.D, Figure 3.E, Figure 4.B, Figure 4.C, Figure 7.A, Figure 7.C, Figure S3.A, Figure S3.B, Figure S3.C, Figure S4.A, Figure S4.C, Figure S4.E, Figure S5.A, Figure S5.B, Figure S6.A, Figure S6.B, Figure S7.C, Figure S8.A …]
